# Supplementary material for: STAT2 Is a Pervasive Cytokine Regulator due to Its Inhibition of STAT1 in Multiple Signaling Pathways
Source: PLoS Biol. 2016 Oct 25;14(10):e2000117. doi: 10.1371/journal.pbio.2000117 (PMC5079630; doi:10.1371/journal.pbio.2000117)
Supplement: S1 Data — (XLSX) [file pbio.2000117.s011.xlsx]

## Sheet: Fig 1A
	STAT1 in U6A	STAT1 in 2fTGH		STAT1 in U6A																																									STAT1 in 2fTGH
Cell #1	1.31295	1.1497		Cell 1	Nucleus		Cell 1	Cytoplasm		Cell 2	Nucleus		Cell 2	Cytoplasm		Cell 3	Nucleus		Cell 3	Cytoplasm		Cell 4	Nucleus		Cell 4	Cytoplasm		Cell 5	Nucleus		Cell 5	Cytoplasm		Cell 6	Nucleus		Cell 6	Cytoplasm							Cell 1	Nucleus		Cell 1	Cytoplasm
Cell #2	1.05433	1.47197		Position (µM)	Fluorescence Intensity	Nuc Average	Position (µM)	Fluorescence Intensity	Cyto Average	Position (µM)	Fluorescence Intensity	Nuc Av - Bkgd	Position (µM)	Fluorescence Intensity	Cyto Av - Bkgd	Position (µM)	Fluorescence Intensity	Nuc Av - Bkgd	Position (µM)	Fluorescence Intensity	Cyto Av - Bkgd	Position (µM)	Fluorescence Intensity	Nuc Av - Bkgd	Position (µM)	Fluorescence Intensity	Cyto Av - Bkgd	Position (µM)	Fluorescence Intensity	Nuc Av - Bkgd	Position (µM)	Fluorescence Intensity	Cyto Av - Bkgd	Position (µM)	Fluorescence Intensity	Nuc Av - Bkgd	Position (µM)	Fluorescence Intensity	Cyto Av - Bkgd						Position (µM)	Fluorescence Intensity	Nuc Average	Position (µM)	Fluorescence Intensity
Cell #3	1.07918	1.22242		0	737	700.939	0	782.5	920.298	0	906	777.145	0	840	819.365	0	833	823.138	0	711.5	888.311	0	1282	1296.87	0	1355	1417.46	0	776.25	669.406	0	761	747.056	0	402.5	488.512	0	447	546.597						0	544	542.034	0	665
Cell #4	1.09299	1.48461		0.2128	766.464		0.2128	831.608	Cyto:Nuc	0.2128	926.696		0.2128	846.984	Cyto:Nuc	0.2128	842.416		0.2128	713.576	Cyto:Nuc	0.2128	1304.96		0.2128	1408.06	Cyto:Nuc	0.2128	770.875		0.2128	774.786	Cyto:Nuc	0.2128	449.456		0.2128	463.717	Cyto:Nuc						0.2128	524.275		0.2128	657.842
Cell #5	1.116	1.728		0.4256	759.736		0.4256	872.88	1.31295	0.4256	907.5		0.4256	854.94	1.05433	0.4256	835.184		0.4256	713.42	1.07918	0.4256	1326.03		0.4256	1474.63	1.09299	0.4256	745.9		0.4256	777.804	1.116	0.4256	528.714		0.4256	461.903	1.1189						0.4256	573.398		0.4256	680.325
Cell #6	1.1189	1.23177		0.6384	763.276		0.6384	907.096		0.6384	893.584		0.6384	870.728		0.6384	821.776		0.6384	733.256		0.6384	1355.67		0.6384	1453.22		0.6384	682.24		0.6384	806.693		0.6384	498.872		0.6384	490.75							0.6384	603.102		0.6384	680.2
Cell #7	1.17699	1.45441		0.8512	786.728		0.8512	921.1		0.8512	910.876		0.8512	917.64		0.8512	825.244		0.8512	769.012		0.8512	1344.81		0.8512	1457.04		0.8512	626.872		0.8512	845.163		0.8512	439.693		0.8512	556.644							0.8512	560.125		0.8512	699.44
Cell #8	1.49539	1.57027		1.064	788.3		1.064	916		1.064	932.8		1.064	961.6		1.064	855.2		1.064	784.6		1.064	1364.2		1.064	1480.8		1.064	643.72		1.064	823.28		1.064	443		1.064	595.04							1.064	533.16		1.064	681.88
Cell #9	1.30324	1.31586		1.2768	781.52		1.2768	883.276		1.2768	950.428		1.2768	936.272		1.2768	856.164		1.2768	771.568		1.2768	1368.05		1.2768	1493.03		1.2768	690.562		1.2768	810.873		1.2768	448.078		1.2768	561.18							1.2768	552.038		1.2768	627.907
Cell #10	0.929607	1.42817		1.4896	787.068		1.4896	842.248		1.4896	923.92		1.4896	909.912		1.4896	847.6		1.4896	772.272		1.4896	1379.4		1.4896	1485.12		1.4896	720.051		1.4896	867.666		1.4896	440.736		1.4896	511.416							1.4896	586.283		1.4896	607.48
Cell #11	1.09228	1.50468		1.7024	790.992		1.7024	866.756		1.7024	886.048		1.7024	955.392		1.7024	842.724		1.7024	837.812		1.7024	1359.95		1.7024	1510.23		1.7024	717.237		1.7024	872.949		1.7024	463.21		1.7024	495.578							1.7024	589.142		1.7024	624.093
Cell #12	1.07393	1.53052		1.9152	808.716		1.9152	923.272		1.9152	857.04		1.9152	964.336		1.9152	859.072		1.9152	904		1.9152	1357.38		1.9152	1503.88		1.9152	759.77		1.9152	827.749		1.9152	480.459		1.9152	530.384							1.9152	559.406		1.9152	623.949
Cell #13	1.10859	1.47636		2.128	750.2		2.128	907.6		2.128	827.1		2.128	938.7		2.128	877.8		2.128	942.8		2.128	1330.6		2.128	1467.1		2.128	754.73		2.128	768.15		2.128	466.31		2.128	585.44							2.128	522.28		2.128	627.52
Cell #14	1.1668	1.58352		2.3408	727.86		2.3408	861.168		2.3408	826.032		2.3408	906.688		2.3408	864.88		2.3408	940.272		2.3408	1315.22		2.3408	1460.98		2.3408	690.034		2.3408	723.205		2.3408	493.67		2.3408	601.142							2.3408	501.766		2.3408	640.741
Cell #15	1.03296	1.91143		2.5536	728.152		2.5536	881.04		2.5536	877.904		2.5536	883.508		2.5536	857.78		2.5536	975.232		2.5536	1295.11		2.5536	1519.6		2.5536	642.696		2.5536	718.937		2.5536	538.341		2.5536	564.973							2.5536	490.245		2.5536	663.363
Cell #16	1.12572	1.13211		2.7664	744.496		2.7664	924.608		2.7664	950.056		2.7664	869.616		2.7664	885.632		2.7664	1025.9		2.7664	1304.84		2.7664	1551.46		2.7664	656.283		2.7664	785.912		2.7664	505.077		2.7664	530.816							2.7664	482.15		2.7664	655.966
Cell #17	1.24765	1.62264		2.9792	745.888		2.9792	954.64		2.9792	987.524		2.9792	876.824		2.9792	904.732		2.9792	1075.02		2.9792	1293.88		2.9792	1569.97		2.9792	724.063		2.9792	864.177		2.9792	465.616		2.9792	515.509							2.9792	482.354		2.9792	630.117
Cell #18	1.38684	1.48872		3.192	740.7		3.192	924.2		3.192	973.2		3.192	863.2		3.192	908.8		3.192	1031.8		3.192	1258.6		3.192	1549.6		3.192	758.12		3.192	836.28		3.192	473.16		3.192	551.88							3.192	484.16		3.192	615.28
Cell #19	1.29389	1.4605		3.4048	725.704		3.4048	920.096		3.4048	904.08		3.4048	840.404		3.4048	899.02		3.4048	1031.2		3.4048	1316.69		3.4048	1575.08		3.4048	700.664		3.4048	740.105		3.4048	474.588		3.4048	569.646							3.4048	472.912		3.4048	644.922
Cell #20	1.64687	1.34363		3.6176	696.476		3.6176	911.904		3.6176	854.944		3.6176	847.424		3.6176	910.8		3.6176	987.536		3.6176	1291.29		3.6176	1555.97		3.6176	649.786		3.6176	713.427		3.6176	459.35		3.6176	601.808							3.6176	472.832		3.6176	726.95
Cell #21	1.49915	1.30322		3.8304	684.496		3.8304	898.636		3.8304	840.924		3.8304	812.12		3.8304	922.808		3.8304	963.024		3.8304	1299.77		3.8304	1531.14		3.8304	639.532		3.8304	696.167		3.8304	434.383		3.8304	652.059							3.8304	490.238		3.8304	795.542
Cell #22	1.17427	1.06121		4.0432	675.008		4.0432	896.848		4.0432	826.552		4.0432	781.136		4.0432	949.712		4.0432	967.48		4.0432	1295.94		4.0432	1556.18		4.0432	663.272		4.0432	704.992		4.0432	436.765		4.0432	669.723							4.0432	500.43		4.0432	743.149
Cell #23	1.00906	1.52196		4.256	639.6		4.256	945.7		4.256	824.8		4.256	800.2		4.256	990.1		4.256	962.9		4.256	1289.6		4.256	1590.7		4.256	636.5		4.256	745.03		4.256	420.55		4.256	644.8							4.256	513.64		4.256	696.2
Cell #24	1.26589	1.24753		4.4688	672.808		4.4688	1032.3		4.4688	834.704		4.4688	836.184		4.4688	988.744		4.4688	943.768		4.4688	1260.24		4.4688	1543.11		4.4688	658.474		4.4688	787.736		4.4688	423.597		4.4688	575.73							4.4688	556.749		4.4688	676.874
Cell #25	1.28463	1.71896		4.6816	672.88		4.6816	1079.53		4.6816	828.464		4.6816	847.676		4.6816	948.556		4.6816	955.164		4.6816	1230.63		4.6816	1504.81		4.6816	648.946		4.6816	785.641		4.6816	445.434		4.6816	532.017							4.6816	539.96		4.6816	619.746
Mean	1.20352	1.43857		4.8944	647.188		4.8944	1073.79		4.8944	808.744		4.8944	812.144		4.8944	932.864		4.8944	960.296		4.8944	1257.39		4.8944	1487.73		4.8944	654.126		4.8944	782.082		4.8944	470.557		4.8944	497.758							4.8944	502.008		4.8944	653.944
				5.1072	637.24		5.1072	1039.02		5.1072	830.876		5.1072	808.384		5.1072	902.496		5.1072	942.876		5.1072	1302.06		5.1072	1458.15		5.1072	678.714		5.1072	837.372		5.1072	476.962		5.1072	488.132							5.1072	509.618		5.1072	661.726
	T-Test: U6A vs 2fTGH			5.32	635.5		5.32	998		5.32	868		5.32	816		5.32	892		5.32	887		5.32	1364		5.32	1482		5.32	690		5.32	912		5.32	491		5.32	509							5.32	518		5.32	630
	5.08141e-05			5.5328	626.688		5.5328	1027.76		5.5328	848.72		5.5328	830.964		5.5328	898.076		5.5328	875.396		5.5328	1353.48		5.5328	1503.78		5.5328	699.648		5.5328	869.204		5.5328	488.786		5.5328	527.476							5.5328	525.89		5.5328	581.651
				5.7456	615.18		5.7456	1024.12		5.7456	786.896		5.7456	853.456		5.7456	895.552		5.7456	893.376		5.7456	1341.34		5.7456	1480.75		5.7456	664.269		5.7456	827.046		5.7456	489.554		5.7456	532.75							5.7456	501.253		5.7456	581.467
				5.9584	577.032		5.9584	1004.56		5.9584	760.36		5.9584	843		5.9584	889.616		5.9584	919.444		5.9584	1357.33		5.9584	1514.76		5.9584	612.844		5.9584	830.106		5.9584	501.79		5.9584	563.374							5.9584	515.128		5.9584	579.414
				6.1712	560.976		6.1712	992.84		6.1712	728.984		6.1712	843.28		6.1712	863.328		6.1712	942.784		6.1712	1319.21		6.1712	1507.1		6.1712	617.666		6.1712	805.066		6.1712	491.818		6.1712	574.68							6.1712	535.147		6.1712	623.909
				6.384	536.6		6.384	980.9		6.384	683.4		6.384	850.9		6.384	820.3		6.384	1008.3		6.384	1274		6.384	1490.2		6.384	600.1		6.384	820.28		6.384	495.65		6.384	605.82							6.384	555.12		6.384	640.36
				6.5968	560.8		6.5968	1011.94		6.5968	662.952		6.5968	827.48		6.5968	785.944		6.5968	1040.76		6.5968	1262.66		6.5968	1472.89		6.5968	627.141		6.5968	794.03		6.5968	483.232		6.5968	613.005							6.5968	576.946		6.5968	661.346
				6.8096	550.464		6.8096	1023.06		6.8096	629.648		6.8096	803.636		6.8096	756.908		6.8096	979.244		6.8096	1271.26		6.8096	1458.93		6.8096	670.933		6.8096	713.221		6.8096	458.596		6.8096	605.014							6.8096	583.261		6.8096	639.776
				7.0224	575.26		7.0224	965.168		7.0224	594.912		7.0224	818.864		7.0224	750.824		7.0224	936.416		7.0224	1275.61		7.0224	1457.02		7.0224	684.75		7.0224	655.675		7.0224	438.235		7.0224	596.414							7.0224	564.336		7.0224	578.346
				7.2352	628.096		7.2352	952.172		7.2352	597.828		7.2352	833.824		7.2352	758.116		7.2352	932.116		7.2352	1282.88		7.2352	1453.53		7.2352	674.032		7.2352	637.436		7.2352	414.728		7.2352	606.711							7.2352	568.237		7.2352	556.683
				7.448	669.6		7.448	937.6		7.448	590.6		7.448	816.8		7.448	780.8		7.448	942.4		7.448	1298.4		7.448	1387.6		7.448	615		7.448	599.36		7.448	474.04		7.448	626.24							7.448	561.72		7.448	545.4
				7.6608	709.976		7.6608	954.132		7.6608	607.948		7.6608	842.284		7.6608	767.94		7.6608	939.132		7.6608	1333.77		7.6608	1324.2		7.6608	601.93		7.6608	609.802		7.6608	505.677		7.6608	585.652							7.6608	563.586		7.6608	536.011
				7.8736	775.848		7.8736	926.976		7.8736	651.408		7.8736	801.232		7.8736	780.544		7.8736	935.864		7.8736	1369.04		7.8736	1331.61		7.8736	584.819		7.8736	622.032		7.8736	504.248		7.8736	572.496							7.8736	574.261		7.8736	543.27
				8.0864	821.328		8.0864	925.22		8.0864	641.48		8.0864	789.68		8.0864	812.136		8.0864	948.24		8.0864	1339.91		8.0864	1352.79		8.0864	559.569		8.0864	605.924		8.0864	490.042		8.0864	545.144							8.0864	568.821		8.0864	548.558
				8.2992	781.116		8.2992	926.792		8.2992	605.408		8.2992	792.16		8.2992	791.12		8.2992	976.344		8.2992	1301.59		8.2992	1372.89		8.2992	570.771		8.2992	604.845		8.2992	546.419		8.2992	514.011							8.2992	573.234		8.2992	537.67
				8.512	704.2		8.512	943.2		8.512	597		8.512	786.7		8.512	764.3		8.512	955.8		8.512	1277.3		8.512	1397.5		8.512	594.56		8.512	640.41		8.512	567.72		8.512	480.1							8.512	598.24		8.512	538.36
				8.7248	669.832		8.7248	949.792		8.7248	626.264		8.7248	762.608		8.7248	756.192		8.7248	860.92		8.7248	1288.19		8.7248	1375.99		8.7248	624.234		8.7248	654.184		8.7248	562.352		8.7248	467.778							8.7248	605.248		8.7248	571.029
				8.9376	688.952		8.9376	951.172		8.9376	679.316		8.9376	753.592		8.9376	724.768		8.9376	807.208		8.9376	1261.5		8.9376	1337.76		8.9376	658.086		8.9376	654.764		8.9376	548.713		8.9376	493.369							8.9376	563.238		8.9376	614.554
				9.1504	680.548		9.1504	951.56		9.1504	712.056		9.1504	798.592		9.1504	665.512		9.1504	779.6		9.1504	1200.89		9.1504	1309.3		9.1504	740.066		9.1504	665.89		9.1504	552.322		9.1504	586.091							9.1504	531.877		9.1504	665.256
				9.3632	685.952		9.3632	848.324		9.3632	724.504		9.3632	805.7		9.3632	635.656		9.3632	790.18		9.3632	1196.47		9.3632	1307.83		9.3632	749.781		9.3632	696.819		9.3632	551.512		9.3632	584.405							9.3632	523.835		9.3632	643.995
				9.576	702.3		9.576	835.6		9.576	708		9.576	713.4		9.576	634.4		9.576	811.8		9.576	1194.2		9.576	1233.4		9.576	694.96		9.576	707.8		9.576	548.64		9.576	508.92							9.576	531.44		9.576	600.04
				9.7888	712.304		9.7888	814.884		9.7888	682.856		9.7888	684.796		9.7888	651.612		9.7888	806.444		9.7888	1218.63		9.7888	1162.22		9.7888	656.008		9.7888	693.152		9.7888	555.024		9.7888	492.74							9.7888	569.28		9.7888	559.827
				10.0016	739.056		10.0016	771.488		10.0016	674.592		10.0016	651.856		10.0016	680.144		10.0016	784.024		10.0016	1231.66		10.0016	1101.33		10.0016	643.739		10.0016	684.69		10.0016	564.834		10.0016	509.526							10.0016	575.653		10.0016	545.098
				10.2144	732.832		10.2144	751.336		10.2144	643.864		10.2144	598.6		10.2144	677.36		10.2144	776.944		10.2144	1257.35		10.2144	1037.66		10.2144	659.58		10.2144	703.161		10.2144	531.492		10.2144	515.816							10.2144	572.062		10.2144	555.968
				10.4272	752.968		10.4272	745.28		10.4272	626.12		10.4272	556.68		10.4272	671.784		10.4272	710.336		10.4272	1257.33		10.4272	969.496		10.4272	676.03		10.4272	714.528		10.4272	523.861		10.4272	496.115							10.4272	589.646		10.4272	551.915
				10.64	796		10.64	723.5		10.64	610.5		10.64	529.5		10.64	712		10.64	647.5		10.64	1228		10.64	925.5		10.64	679.75		10.64	721.25		10.64	554.75		10.64	468.75							10.64	552		10.64	552
																																													Cell 7	Nucleus		Cell 7	Cytoplasm
				Cell 7	Nucleus		Cell 7	Cytoplasm		Cell 8	Nucleus		Cell 8	Cytoplasm		Cell 9	Nucleus		Cell 9	Cytoplasm		Cell 10	Nucleus		Cell 10	Cytoplasm		Cell 11	Nucleus		Cell 11	Cytoplasm		Cell 12	Nucleus		Cell 12	Cytoplasm							Position (µM)	Fluorescence Intensity	Nuc Average	Position (µM)	Fluorescence Intensity
				Position (µM)	Fluorescence Intensity	Nuc Average	Position (µM)	Fluorescence Intensity	Cyto Average	Position (µM)	Fluorescence Intensity	Nuc Av - Bkgd	Position (µM)	Fluorescence Intensity	Cyto Av - Bkgd	Position (µM)	Fluorescence Intensity	Nuc Av - Bkgd	Position (µM)	Fluorescence Intensity	Cyto Av - Bkgd	Position (µM)	Fluorescence Intensity	Nuc Av - Bkgd	Position (µM)	Fluorescence Intensity	Cyto Av - Bkgd	Position (µM)	Fluorescence Intensity	Nuc Av - Bkgd	Position (µM)	Fluorescence Intensity	Cyto Av - Bkgd	Position (µM)	Fluorescence Intensity	Nuc Av - Bkgd	Position (µM)	Fluorescence Intensity	Cyto Av - Bkgd						0	978	862.876	0	967
				0	383	440.838	0	425.5	518.862	0	348	414.677	0	646.75	620.105	0	337	340.843	0	405	444.2	0	593.75	646.058	0	536.25	600.58	0	373.5	431.95	0	364	471.81	0	649	558.826	0	408	600.14						0.2128	934.08		0.2128	1077.87
				0.2128	379.859		0.2128	442.827	Cyto:Nuc	0.2128	348.19		0.2128	651.158	Cyto:Nuc	0.2128	346.205		0.2128	383.637	Cyto:Nuc	0.2128	610.077		0.2128	554.698	Cyto:Nuc	0.2128	386.452		0.2128	405.304	Cyto:Nuc	0.2128	658.515		0.2128	425.746	Cyto:Nuc						0.4256	914.36		0.4256	1085.33
				0.4256	396.302		0.4256	465.06	1.17699	0.4256	365.258		0.4256	619.468	1.49539	0.4256	349.046		0.4256	386.764	1.30324	0.4256	615.096		0.4256	515.662	0.929607	0.4256	389.254		0.4256	433.588	1.09228	0.4256	662.232		0.4256	472.942	1.07393						0.6384	926.88		0.6384	1045.75
				0.6384	410.821		0.6384	484.07		0.6384	351		0.6384	597.822		0.6384	343.347		0.6384	381.962		0.6384	644.258		0.6384	489.314		0.6384	379.608		0.6384	436.395		0.6384	663.062		0.6384	484.123							0.8512	986.28		0.8512	1032.09
				0.8512	406.536		0.8512	494.61		0.8512	357.916		0.8512	605.631		0.8512	344.877		0.8512	425.6		0.8512	658.62		0.8512	437.418		0.8512	392.791		0.8512	426.741		0.8512	647.4		0.8512	468.33							1.064	965.2		1.064	1056.04
				1.064	400.35		1.064	470.56		1.064	349.76		1.064	603.16		1.064	340.64		1.064	442.2		1.064	649.08		1.064	412.84		1.064	400.955		1.064	421.84		1.064	648.76		1.064	502.68							1.2768	853.72		1.2768	1098.31
				1.2768	377.16		1.2768	457.116		1.2768	344.332		1.2768	633.066		1.2768	333.452		1.2768	452.676		1.2768	623.001		1.2768	408.347		1.2768	393.832		1.2768	408.89		1.2768	668.92		1.2768	501.781							1.4896	826.48		1.4896	1145.15
				1.4896	371.432		1.4896	470.139		1.4896	340.24		1.4896	631.046		1.4896	329.314		1.4896	441.256		1.4896	626.074		1.4896	419.925		1.4896	376.538		1.4896	418.774		1.4896	676.482		1.4896	513.541							1.7024	806.36		1.7024	1123.99
				1.7024	382.248		1.7024	498.485		1.7024	357.464		1.7024	607.838		1.7024	305.275		1.7024	420.174		1.7024	636.564		1.7024	448.734		1.7024	362.685		1.7024	403.577		1.7024	685.166		1.7024	510.477							1.9152	813.44		1.9152	1119.74
				1.9152	383.047		1.9152	564.339		1.9152	352.218		1.9152	589.714		1.9152	324.141		1.9152	424.896		1.9152	716.896		1.9152	497.134		1.9152	378.629		1.9152	406.126		1.9152	676.307		1.9152	500.106							2.128	821.2		2.128	1132.16
				2.128	393.2		2.128	555.2		2.128	371.46		2.128	550.75		2.128	320.4		2.128	411.62		2.128	762.12		2.128	513.17		2.128	368.68		2.128	415.025		2.128	677.4		2.128	516.96							2.3408	866.16		2.3408	1165.87
				2.3408	418.755		2.3408	514.843		2.3408	374.178		2.3408	543.027		2.3408	326.754		2.3408	410.256		2.3408	729.677		2.3408	506.894		2.3408	368.035		2.3408	427.892		2.3408	661.97		2.3408	521.851							2.5536	923.56		2.5536	1155.2
				2.5536	425.907		2.5536	496.28		2.5536	374.935		2.5536	537.079		2.5536	351.533		2.5536	405.7		2.5536	696.631		2.5536	535.243		2.5536	385.767		2.5536	489.625		2.5536	642.362		2.5536	525.781							2.7664	909.68		2.7664	1109.5
				2.7664	450.777		2.7664	480.285		2.7664	388.677		2.7664	539.032		2.7664	380.933		2.7664	399.054		2.7664	692.427		2.7664	566.766		2.7664	405.801		2.7664	509.565		2.7664	617.496		2.7664	533.611							2.9792	917.36		2.9792	1095.88
				2.9792	460.614		2.9792	499.473		2.9792	397.591		2.9792	587.828		2.9792	404.055		2.9792	383.81		2.9792	695.315		2.9792	587.888		2.9792	411.563		2.9792	548.49		2.9792	604.653		2.9792	561.086							3.192	869		3.192	1130.56
				3.192	428.97		3.192	512.4		3.192	394.04		3.192	640.12		3.192	371.32		3.192	388.04		3.192	690.96		3.192	650.16		3.192	417.135		3.192	512.37		3.192	626.72		3.192	586.16							3.4048	846.52		3.4048	1192.44
				3.4048	397.15		3.4048	555.664		3.4048	389.731		3.4048	656.995		3.4048	349.564		3.4048	381.148		3.4048	681.522		3.4048	686.562		3.4048	459.878		3.4048	466.001		3.4048	633.368		3.4048	599.459							3.6176	820.28		3.6176	1225.87
				3.6176	397.978		3.6176	568.731		3.6176	410.21		3.6176	641.658		3.6176	332.462		3.6176	374.686		3.6176	701.419		3.6176	661.57		3.6176	493.936		3.6176	461.464		3.6176	621.925		3.6176	616.574							3.8304	910		3.8304	1232.48
				3.8304	394.229		3.8304	525.668		3.8304	421.283		3.8304	601.954		3.8304	338.512		3.8304	377.236		3.8304	743.353		3.8304	614.122		3.8304	515.762		3.8304	447.058		3.8304	618.314		3.8304	619.318							4.0432	891.44		4.0432	1245.5
				4.0432	380.502		4.0432	479.389		4.0432	435.646		4.0432	598.566		4.0432	332.938		4.0432	378.315		4.0432	753.091		4.0432	594.077		4.0432	548.284		4.0432	468.861		4.0432	610.845		4.0432	598.874							4.256	883.6		4.256	1270
				4.256	384.92		4.256	476.73		4.256	423.23		4.256	588.16		4.256	329.02		4.256	399.87		4.256	761.3		4.256	589.02		4.256	495.57		4.256	483.59		4.256	600.2		4.256	608.2							4.4688	860.48		4.4688	1285.53
				4.4688	395.71		4.4688	480.314		4.4688	423.797		4.4688	563.627		4.4688	337.834		4.4688	413.758		4.4688	754.595		4.4688	598.226		4.4688	455.483		4.4688	465.978		4.4688	587.565		4.4688	588.018							4.6816	845.48		4.6816	1237.69
				4.6816	398.944		4.6816	490.878		4.6816	420.127		4.6816	576.616		4.6816	340.649		4.6816	415.956		4.6816	763.89		4.6816	612.586		4.6816	458.707		4.6816	435.139		4.6816	571.37		4.6816	573.499							4.8944	792.44		4.8944	1252.2
				4.8944	391.22		4.8944	501.067		4.8944	438.645		4.8944	590.597		4.8944	316.155		4.8944	408.334		4.8944	750.904		4.8944	635.034		4.8944	454.277		4.8944	431.874		4.8944	565.75		4.8944	578.766							5.1072	778.12		5.1072	1236.75
				5.1072	388.861		5.1072	510.74		5.1072	444.521		5.1072	578.699		5.1072	321.364		5.1072	428.633		5.1072	740.46		5.1072	639.264		5.1072	458.98		5.1072	466.611		5.1072	583.282		5.1072	585.531							5.32	800		5.32	1255
				5.32	397.25		5.32	534		5.32	413		5.32	579		5.32	310		5.32	444		5.32	728		5.32	648		5.32	478.812		5.32	480		5.32	572		5.32	583							5.5328	781		5.5328	1251.84
				5.5328	403.683		5.5328	543.259		5.5328	422.018		5.5328	563.138		5.5328	322.828		5.5328	482.493		5.5328	704.192		5.5328	643.91		5.5328	522.867		5.5328	508.184		5.5328	583.917		5.5328	614.485							5.7456	780.92		5.7456	1244.99
				5.7456	403.925		5.7456	516.411		5.7456	418.925		5.7456	577.595		5.7456	309.338		5.7456	463.726		5.7456	657.421		5.7456	614.71		5.7456	532.79		5.7456	503.608		5.7456	581.278		5.7456	624.426							5.9584	802.56		5.9584	1240.16
				5.9584	424.658		5.9584	497.298		5.9584	423.05		5.9584	595.112		5.9584	301.802		5.9584	461.804		5.9584	614.915		5.9584	623.863		5.9584	489.52		5.9584	481.81		5.9584	585.376		5.9584	621.254							6.1712	874.48		6.1712	1223.64
				6.1712	507.065		6.1712	493.957		6.1712	439.462		6.1712	620.214		6.1712	305.794		6.1712	483.8		6.1712	585.518		6.1712	646.416		6.1712	456.291		6.1712	452.416		6.1712	558.322		6.1712	636.933							6.384	867.2		6.384	1220.48
				6.384	554.72		6.384	502.18		6.384	443.58		6.384	615.88		6.384	323.48		6.384	482.9		6.384	560.44		6.384	655.77		6.384	440.6		6.384	448.85		6.384	575.84		6.384	658.08							6.5968	907.96		6.5968	1260.74
				6.5968	573.467		6.5968	511.56		6.5968	445.453		6.5968	638.979		6.5968	344.635		6.5968	495.717		6.5968	557.494		6.5968	642.979		6.5968	457.273		6.5968	424.819		6.5968	582.426		6.5968	675.682							6.8096	944.48		6.8096	1311.16
				6.8096	517.344		6.8096	528.393		6.8096	426.858		6.8096	654.998		6.8096	363.884		6.8096	517.898		6.8096	571.574		6.8096	635.046		6.8096	456.964		6.8096	433.745		6.8096	566.266		6.8096	673.318							7.0224	925.56		7.0224	1303.2
				7.0224	518.078		7.0224	536.328		7.0224	435.461		7.0224	686.859		7.0224	381.533		7.0224	537.018		7.0224	596.286		7.0224	643.6		7.0224	476.044		7.0224	444.078		7.0224	542.317		7.0224	680.482							7.2352	849.4		7.2352	1333.17
				7.2352	543.754		7.2352	538.798		7.2352	443.372		7.2352	714.099		7.2352	369.146		7.2352	544.429		7.2352	595.77		7.2352	640.517		7.2352	463.685		7.2352	488.316		7.2352	516.122		7.2352	683.179							7.448	788.8		7.448	1345.08
				7.448	555.66		7.448	551.52		7.448	445.56		7.448	715.28		7.448	332.52		7.448	525.8		7.448	585.92		7.448	644.68		7.448	460.435		7.448	554.35		7.448	507.4		7.448	688.4							7.6608	764.2		7.6608	1330.09
				7.6608	528.346		7.6608	567.092		7.6608	436.566		7.6608	705.214		7.6608	315.575		7.6608	496.169		7.6608	578.844		7.6608	683.05		7.6608	433.422		7.6608	538.305		7.6608	503.565		7.6608	705.253							7.8736	796.8		7.8736	1379.23
				7.8736	488.438		7.8736	532.822		7.8736	440.678		7.8736	659.51		7.8736	333.347		7.8736	462.389		7.8736	585.07		7.8736	710.92		7.8736	435.716		7.8736	540.862		7.8736	490.336		7.8736	704.864							8.0864	834.12		8.0864	1360.65
				8.0864	460.408		8.0864	525.494		8.0864	424.184		8.0864	650.726		8.0864	348.709		8.0864	456.184		8.0864	621.153		8.0864	685.22		8.0864	455.443		8.0864	557.346		8.0864	471.501		8.0864	685.48							8.2992	839.08		8.2992	1342.4
				8.2992	478.072		8.2992	525.811		8.2992	414.803		8.2992	642.576		8.2992	364.779		8.2992	471.069		8.2992	622.173		8.2992	660.251		8.2992	446.822		8.2992	514.166		8.2992	456.038		8.2992	663.958							8.512	802.8		8.512	1358.68
				8.512	462.32		8.512	531.44		8.512	426.55		8.512	636.81		8.512	357.88		8.512	477.86		8.512	648.34		8.512	645.11		8.512	421.62		8.512	475.59		8.512	454.48		8.512	656.4							8.7248	795.68		8.7248	1325.56
				8.7248	443.377		8.7248	533.76		8.7248	446.506		8.7248	646.022		8.7248	333.242		8.7248	484.862		8.7248	697.984		8.7248	654.384		8.7248	416.753		8.7248	484.758		8.7248	460.418		8.7248	665.832							8.9376	835.92		8.9376	1300.13
				8.9376	436.205		8.9376	530.75		8.9376	483.576		8.9376	661.416		8.9376	330.83		8.9376	485.366		8.9376	631.276		8.9376	693.056		8.9376	403.666		8.9376	499.855		8.9376	433.957		8.9376	686.944							9.1504	912.92		9.1504	1331.85
				9.1504	432.338		9.1504	543.883		9.1504	454.106		9.1504	685.496		9.1504	358.992		9.1504	485.12		9.1504	556.499		9.1504	682.11		9.1504	404.023		9.1504	492.491		9.1504	409.304		9.1504	677.062							9.3632	884.84		9.3632	1395.37
				9.3632	466.44		9.3632	557.545		9.3632	434.766		9.3632	677.502		9.3632	370.281		9.3632	486.584		9.3632	561.754		9.3632	650.536		9.3632	405.832		9.3632	484.998		9.3632	424.195		9.3632	698.814							9.576	844.2		9.576	1438.72
				9.576	489.8		9.576	580.8		9.576	443		9.576	669.24		9.576	370.04		9.576	468.6		9.576	567.08		9.576	660.4		9.576	396.225		9.576	505.88		9.576	401.88		9.576	692.16							9.7888	894.6		9.7888	1457.49
				9.7888	461.581		9.7888	578.685		9.7888	451.228		9.7888	657.275		9.7888	363.515		9.7888	463.388		9.7888	582.173		9.7888	673.216		9.7888	410.771		9.7888	512.533		9.7888	384.096		9.7888	660.795							10.0016	893.16		10.0016	1570.49
				10.0016	469.148		10.0016	573.933		10.0016	448.093		10.0016	658.97		10.0016	378.586		10.0016	479.046		10.0016	547.213		10.0016	669.074		10.0016	411.392		10.0016	495.397		10.0016	362.138		10.0016	640.646							10.2144	879.72		10.2144	1527.64
				10.2144	484.366		10.2144	565.48		10.2144	470.141		10.2144	638.013		10.2144	355.888		10.2144	484.767		10.2144	532.034		10.2144	624.785		10.2144	400.902		10.2144	522.827		10.2144	365.837		10.2144	634.891							10.4272	881.16		10.4272	1560.18
				10.4272	500.814		10.4272	569.144		10.4272	502.379		10.4272	554.563		10.4272	318.066		10.4272	450.392		10.4272	565.016		10.4272	604.84		10.4272	406.461		10.4272	542.413		10.4272	422.045		10.4272	648.397							10.64	885		10.64	1617
				10.64	483		10.64	571.25		10.64	492.75		10.64	540.5		10.64	311.5		10.64	422.25		10.64	603.75		10.64	582.25		10.64	413		10.64	519.938		10.64	430		10.64	645
																																													Cell 13	Nucleus		Cell 13	Cytoplasm
																																													Position (µM)	Fluorescence Intensity	Nuc Average	Position (µM)	Fluorescence Intensity
				Cell 13	Nucleus		Cell 13	Cytoplasm		Cell 14	Nucleus		Cell 14	Cytoplasm		Cell 15	Nucleus		Cell 15	Cytoplasm		Cell 16	Nucleus		Cell 16	Cytoplasm		Cell 17	Nucleus		Cell 17	Cytoplasm		Cell 18	Nucleus		Cell 18	Cytoplasm							0	512	597.165	0	869
				Position (µM)	Fluorescence Intensity	Nuc Average	Position (µM)	Fluorescence Intensity	Cyto Average	Position (µM)	Fluorescence Intensity	Nuc Av - Bkgd	Position (µM)	Fluorescence Intensity	Cyto Av - Bkgd	Position (µM)	Fluorescence Intensity	Nuc Av - Bkgd	Position (µM)	Fluorescence Intensity	Cyto Av - Bkgd	Position (µM)	Fluorescence Intensity	Nuc Av - Bkgd	Position (µM)	Fluorescence Intensity	Cyto Av - Bkgd	Position (µM)	Fluorescence Intensity	Nuc Av - Bkgd	Position (µM)	Fluorescence Intensity	Cyto Av - Bkgd	Position (µM)	Fluorescence Intensity	Nuc Av - Bkgd	Position (µM)	Fluorescence Intensity	Cyto Av - Bkgd						0.2128	491		0.2128	923.4
				0	542	556.516	0	333	616.948	0	644	718.601	0	796	838.462	0	917.5	805.299	0	886	831.839	0	529.5	609.501	0	763.5	686.126	0	700	661.602	0	853	825.447	0	763	686.153	0	809	951.587						0.4256	459.5		0.4256	947.2
				0.2128	531.765		0.2128	354.702	Cyto:Nuc	0.2128	671.948		0.2128	813.104	Cyto:Nuc	0.2128	882.84		0.2128	837.304	Cyto:Nuc	0.2128	509.184		0.2128	750.44	Cyto:Nuc	0.2128	704.672		0.2128	855.128	Cyto:Nuc	0.2128	711.104		0.2128	850.296	Cyto:Nuc						0.6384	471.6		0.6384	895.8
				0.4256	568.883		0.4256	367.63	1.10859	0.4256	744.496		0.4256	905.856	1.1668	0.4256	849.812		0.4256	821.148	1.03296	0.4256	501.152		0.4256	707.832	1.12572	0.4256	681.412		0.4256	874.94	1.24765	0.4256	709.284		0.4256	874.716	1.38684						0.8512	479.9		0.8512	867.1
				0.6384	571.674		0.6384	374.307		0.6384	733.34		0.6384	835.512		0.6384	838.592		0.6384	807.264		0.6384	474.832		0.6384	753.104		0.6384	657.2		0.6384	911.176		0.6384	725.344		0.6384	851.832							1.064	482		1.064	888
				0.8512	588.84		0.8512	362.174		0.8512	665.4		0.8512	761.224		0.8512	845.124		0.8512	804.364		0.8512	466.048		0.8512	815.332		0.8512	663.024		0.8512	905.296		0.8512	721.096		0.8512	816.676							1.2768	496.1		1.2768	971.3
				1.064	604.76		1.064	387.28		1.064	620.8		1.064	708.8		1.064	873		1.064	812.2		1.064	491.6		1.064	818		1.064	653.4		1.064	859.2		1.064	698.4		1.064	766.4							1.4896	503.4		1.4896	1005.2
				1.2768	606.242		1.2768	412.008		1.2768	621.92		1.2768	683.74		1.2768	839.3		1.2768	905.316		1.2768	503.56		1.2768	769.504		1.2768	691.764		1.2768	836.996		1.2768	673.676		1.2768	762.84							1.7024	504.7		1.7024	1010.1
				1.4896	604.869		1.4896	438.472		1.4896	671.072		1.4896	720.624		1.4896	813.744		1.4896	993.992		1.4896	542.76		1.4896	765.448		1.4896	723.072		1.4896	803.432		1.4896	676.352		1.4896	786.336							1.9152	534.4		1.9152	1020.8
				1.7024	580.378		1.7024	450.661		1.7024	641.864		1.7024	819.604		1.7024	816.516		1.7024	926.548		1.7024	491.068		1.7024	770.848		1.7024	727.164		1.7024	861.316		1.7024	692.56		1.7024	843.252							2.128	602		2.128	1083.5
				1.9152	577.219		1.9152	476.957		1.9152	627.256		1.9152	905		1.9152	821.496		1.9152	847.464		1.9152	449.888		1.9152	816.28		1.9152	731.52		1.9152	891.696		1.9152	704.616		1.9152	896.808							2.3408	627.6		2.3408	1099
				2.128	584.88		2.128	492.76		2.128	597.2		2.128	828.2		2.128	823.2		2.128	801.4		2.128	459.5		2.128	781.4		2.128	756.8		2.128	870.5		2.128	691.9		2.128	916							2.5536	583.7		2.5536	1075.5
				2.3408	599.714		2.3408	505.379		2.3408	574.568		2.3408	802.096		2.3408	840.432		2.3408	783.152		2.3408	466.128		2.3408	701.056		2.3408	782.904		2.3408	883.816		2.3408	654.28		2.3408	900.592							2.7664	597.4		2.7664	1046.2
				2.5536	603.131		2.5536	535.19		2.5536	594.608		2.5536	775.448		2.5536	829.288		2.5536	762.04		2.5536	485.212		2.5536	727.12		2.5536	848.612		2.5536	898.244		2.5536	656.772		2.5536	912.66							2.9792	667.5		2.9792	1006.8
				2.7664	585.614		2.7664	579.13		2.7664	615.996		2.7664	733.016		2.7664	836.64		2.7664	749.104		2.7664	507.808		2.7664	745.24		2.7664	861.664		2.7664	939.08		2.7664	689.536		2.7664	931.768							3.192	682		3.192	994
				2.9792	569.624		2.9792	607.915		2.9792	633.696		2.9792	703.636		2.9792	833.236		2.9792	750.464		2.9792	479.064		2.9792	723.328		2.9792	819.168		2.9792	926.008		2.9792	720.116		2.9792	960.252							3.4048	592.3		3.4048	978.2
				3.192	571.84		3.192	630.52		3.192	668.2		3.192	718.4		3.192	828.2		3.192	777.6		3.192	488.8		3.192	705.8		3.192	801.2		3.192	896.2		3.192	710.2		3.192	1056.4							3.6176	577.6		3.6176	982.2
				3.4048	587.984		3.4048	643.606		3.4048	675.128		3.4048	785.728		3.4048	803.44		3.4048	787.04		3.4048	507.028		3.4048	701.812		3.4048	827.7		3.4048	907.088		3.4048	710.508		3.4048	1074.95							3.8304	584.1		3.8304	975.7
				3.6176	593.915		3.6176	621.922		3.6176	620.832		3.6176	921.416		3.6176	814.24		3.6176	804.616		3.6176	534.128		3.6176	713.408		3.6176	800.864		3.6176	935.752		3.6176	715.272		3.6176	1010.12							4.0432	614.6		4.0432	909.8
				3.8304	591.406		3.8304	582.341		3.8304	567.256		3.8304	1143.22		3.8304	867.004		3.8304	831.58		3.8304	549.256		3.8304	727.864		3.8304	795.064		3.8304	960.336		3.8304	697.628		3.8304	943.308							4.256	654		4.256	861
				4.0432	585.387		4.0432	547.888		4.0432	563.736		4.0432	1117.27		4.0432	836.144		4.0432	818.152		4.0432	552.272		4.0432	752.344		4.0432	790.832		4.0432	991.304		4.0432	659.392		4.0432	985.504							4.4688	693		4.4688	829.2
				4.256	575.04		4.256	552.44		4.256	603.2		4.256	902.4		4.256	808.3		4.256	843.9		4.256	547.6		4.256	722.5		4.256	844.2		4.256	954.6		4.256	655.5		4.256	1002.6							4.6816	678.8		4.6816	827.2
				4.4688	565.803		4.4688	595.699		4.4688	596.544		4.4688	790.424		4.4688	804.944		4.4688	837.112		4.4688	580.32		4.4688	681.696		4.4688	916.432		4.4688	884.264		4.4688	654.144		4.4688	978.768							4.8944	651.4		4.8944	811.6
				4.6816	549.299		4.6816	585.341		4.6816	648.944		4.6816	806.016		4.6816	780.656		4.6816	812.368		4.6816	611.62		4.6816	647.504		4.6816	778.988		4.6816	878.616		4.6816	657.596		4.6816	940.012							5.1072	624.1		5.1072	755.4
				4.8944	538.166		4.8944	607.712		4.8944	662.472		4.8944	781.952		4.8944	815.696		4.8944	834.864		4.8944	678.624		4.8944	654.568		4.8944	731.296		4.8944	839.016		4.8944	637.232		4.8944	960.224							5.32	601		5.32	788
				5.1072	535.898		5.1072	600.563		5.1072	668.4		5.1072	758.944		5.1072	855.88		5.1072	835.444		5.1072	716.228		5.1072	656.096		5.1072	711.316		5.1072	807.412		5.1072	605.732		5.1072	936.692							5.5328	596.2		5.5328	766.1
				5.32	559		5.32	632		5.32	673		5.32	771		5.32	858		5.32	855		5.32	704		5.32	656		5.32	679		5.32	785		5.32	592		5.32	899							5.7456	593		5.7456	775.2
				5.5328	549.146		5.5328	638.472		5.5328	746.448		5.5328	797.784		5.5328	794.24		5.5328	811.98		5.5328	719.52		5.5328	659.98		5.5328	672.676		5.5328	783.328		5.5328	612.416		5.5328	908.092							5.9584	587.9		5.9584	781.5
				5.7456	558.557		5.7456	668.317		5.7456	785.196		5.7456	806.256		5.7456	786.704		5.7456	822.008		5.7456	696.056		5.7456	697.552		5.7456	669.808		5.7456	799.928		5.7456	629.624		5.7456	943.232							6.1712	608.6		6.1712	833
				5.9584	581.194		5.9584	664.802		5.9584	803.816		5.9584	763.752		5.9584	805.98		5.9584	863.128		5.9584	734.904		5.9584	697.364		5.9584	655.248		5.9584	759.2		5.9584	661.968		5.9584	972.616							6.384	640.5		6.384	831.5
				6.1712	574.76		6.1712	659.682		6.1712	790.44		6.1712	751.088		6.1712	794.04		6.1712	869.272		6.1712	790.936		6.1712	705.296		6.1712	619.152		6.1712	724.04		6.1712	667.192		6.1712	1015.9							6.5968	694.8		6.5968	833.8
				6.384	606.48		6.384	704.24		6.384	832.4		6.384	748.1		6.384	820.2		6.384	814.9		6.384	783.2		6.384	689.5		6.384	627.7		6.384	747.3		6.384	695.3		6.384	997.6							6.8096	726.3		6.8096	822.8
				6.5968	635.136		6.5968	757.08		6.5968	856.252		6.5968	734.176		6.5968	803.24		6.5968	794.64		6.5968	752.288		6.5968	666.84		6.5968	630.568		6.5968	777.912		6.5968	711.096		6.5968	978.704							7.0224	645.2		7.0224	815.6
				6.8096	598.678		6.8096	755.848		6.8096	877.368		6.8096	750.016		6.8096	757.924		6.8096	812.916		6.8096	680.076		6.8096	660.38		6.8096	689.028		6.8096	764.08		6.8096	718.444		6.8096	1003.81							7.2352	575.9		7.2352	910.4
				7.0224	557.085		7.0224	737.355		7.0224	856.62		7.0224	764.488		7.0224	782.104		7.0224	868.432		7.0224	661.664		7.0224	676.72		7.0224	708.912		7.0224	754.24		7.0224	745.304		7.0224	1019.34							7.448	575		7.448	994
				7.2352	528.718		7.2352	721.618		7.2352	804.768		7.2352	781.572		7.2352	790.86		7.2352	850.732		7.2352	634.028		7.2352	703.844		7.2352	701.848		7.2352	804.22		7.2352	732.1		7.2352	1053							7.6608	601.1		7.6608	872.8
				7.448	506.56		7.448	724.92		7.448	825.3		7.448	772.2		7.448	803.2		7.448	823.2		7.448	616		7.448	686.8		7.448	684.2		7.448	815		7.448	707		7.448	1080.4							7.8736	612		7.8736	832.8
				7.6608	488.573		7.6608	699.702		7.6608	908.176		7.6608	773.292		7.6608	821.724		7.6608	792.796		7.6608	612.12		7.6608	685.22		7.6608	569.652		7.6608	769.628		7.6608	672.76		7.6608	1001.11							8.0864	611.5		8.0864	934.1
				7.8736	499.203		7.8736	693.125		7.8736	891.628		7.8736	796.272		7.8736	808.648		7.8736	833.88		7.8736	641.536		7.8736	684.568		7.8736	523.68		7.8736	751.52		7.8736	662.424		7.8736	998.768							8.2992	595		8.2992	949
				8.0864	507.77		8.0864	700.91		8.0864	818.512		8.0864	799.776		8.0864	779.888		8.0864	860.128		8.0864	641.6		8.0864	745.12		8.0864	482.192		8.0864	755.892		8.0864	649.764		8.0864	1031.92							8.512	584.5		8.512	864.5
				8.2992	521.648		8.2992	726.046		8.2992	765.484		8.2992	823.576		8.2992	831.672		8.2992	867.656		8.2992	658.648		8.2992	761.504		8.2992	486.352		8.2992	750.6		8.2992	663.88		8.2992	1005.8							8.7248	614.2		8.7248	815.8
				8.512	543.48		8.512	788.84		8.512	747		8.512	952.2		8.512	815		8.512	878.2		8.512	646.7		8.512	639.4		8.512	486.8		8.512	759.5		8.512	719.7		8.512	1022.7							8.9376	635.2		8.9376	813
				8.7248	563.514		8.7248	835.502		8.7248	789.908		8.7248	1078.94		8.7248	796.816		8.7248	894.592		8.7248	655.76		8.7248	631.44		8.7248	497.144		8.7248	795.32		8.7248	732.672		8.7248	1046.5							9.1504	631.2		9.1504	852.2
				8.9376	562.677		8.9376	843.43		8.9376	790.44		8.9376	1118.41		8.9376	777.176		8.9376	896.644		8.9376	699.376		8.9376	685.48		8.9376	484.436		8.9376	868.632		8.9376	725.068		8.9376	1041.86							9.3632	691.3		9.3632	864.6
				9.1504	553.646		9.1504	766.662		9.1504	750.128		9.1504	1063.92		9.1504	757.2		9.1504	866.224		9.1504	643.728		9.1504	669.032		9.1504	464.528		9.1504	813.472		9.1504	714.896		9.1504	1022.31							9.576	726		9.576	787
				9.3632	521.502		9.3632	711.632		9.3632	770.088		9.3632	1047.32		9.3632	730.208		9.3632	828.156		9.3632	635.248		9.3632	652.36		9.3632	521.516		9.3632	783.104		9.3632	707.64		9.3632	1003.74							9.7888	649.1		9.7888	725.9
				9.576	505.88		9.576	715.04		9.576	778.3		9.576	1025.2		9.576	747.2		9.576	838.6		9.576	663		9.576	561		9.576	528.2		9.576	763		9.576	666.2		9.576	954.4							10.0016	599		10.0016	703.2
				9.7888	490.749		9.7888	734.406		9.7888	770.504		9.7888	969.744		9.7888	731.648		9.7888	836.528		9.7888	710.44		9.7888	521.856		9.7888	444.652		9.7888	727.696		9.7888	665.74		9.7888	942.4							10.2144	582.1		10.2144	723.4
				10.0016	548.717		10.0016	721.946		10.0016	762.416		10.0016	869.176		10.0016	710.256		10.0016	821.88		10.0016	743.768		10.0016	494.176		10.0016	452.976		10.0016	723.264		10.0016	687.128		10.0016	921.2							10.4272	555.6		10.4272	694.6
				10.2144	496.661		10.2144	735.186		10.2144	781.584		10.2144	842.012		10.2144	695.936		10.2144	797.916		10.2144	755.192		10.2144	476.796		10.2144	502.876		10.2144	715.16		10.2144	678.948		10.2144	917.252							10.64	558.5		10.64	745
				10.4272	468.669		10.4272	737.968		10.4272	769.98		10.4272	824.16		10.4272	698.168		10.4272	777.44		10.4272	760.608		10.4272	447.168		10.4272	479.272		10.4272	694.856		10.4272	686.312		10.4272	964.248
				10.64	440		10.64	744		10.64	770		10.64	819.5		10.64	697		10.64	776.5		10.64	721		10.64	465		10.64	479		10.64	687.5		10.64	697		10.64	1017
																																													Cell 19	Nucleus		Cell 19	Cytoplasm
																																													Position (µM)	Fluorescence Intensity	Nuc Average	Position (µM)	Fluorescence Intensity
																																													0	741	645.804	0	797
				Cell 19	Nucleus		Cell 19	Cytoplasm		Cell 20	Nucleus		Cell 20	Cytoplasm		Cell 21	Nucleus		Cell 21	Cytoplasm		Cell 22	Nucleus		Cell 22	Cytoplasm		Cell 23	Nucleus		Cell 23	Cytoplasm		Cell 24	Nucleus		Cell 24	Cytoplasm							0.2128	814		0.2128	780.4
				Position (µM)	Fluorescence Intensity	Nuc Average	Position (µM)	Fluorescence Intensity	Cyto Average	Position (µM)	Fluorescence Intensity	Nuc Av - Bkgd	Position (µM)	Fluorescence Intensity	Cyto Av - Bkgd	Position (µM)	Fluorescence Intensity	Nuc Av - Bkgd	Position (µM)	Fluorescence Intensity	Cyto Av - Bkgd	Position (µM)	Fluorescence Intensity	Nuc Av - Bkgd	Position (µM)	Fluorescence Intensity	Cyto Av - Bkgd	Position (µM)	Fluorescence Intensity	Nuc Av - Bkgd	Position (µM)	Fluorescence Intensity	Cyto Av - Bkgd	Position (µM)	Fluorescence Intensity	Nuc Av - Bkgd	Position (µM)	Fluorescence Intensity	Cyto Av - Bkgd						0.4256	822.9		0.4256	776.3
				0	614.5	663.082	0	606.5	857.953	0	788.5	867.228	0	1475	1428.21	0	434.5	483.056	0	654.375	724.175	0	938	973.926	0	973.25	1143.65	0	979	1030.9	0	815.25	1040.24	0	749	675.874	0	773.75	855.581						0.6384	777.16		0.6384	765.2
				0.2128	625.752		0.2128	608.352	Cyto:Nuc	0.2128	853.304		0.2128	1491.74	Cyto:Nuc	0.2128	449.09		0.2128	665.947	Cyto:Nuc	0.2128	986.622		0.2128	994.416	Cyto:Nuc	0.2128	1049.78		0.2128	856.376	Cyto:Nuc	0.2128	728.194		0.2128	786.773	Cyto:Nuc						0.8512	749.8		0.8512	783.96
				0.4256	676.36		0.4256	603.848	1.29389	0.4256	919.168		0.4256	1512.1	1.64687	0.4256	458		0.4256	693.065	1.49915	0.4256	1018.08		0.4256	1052.94	1.17427	0.4256	1125.51		0.4256	893.434	1.00906	0.4256	694.941		0.4256	854.504	1.26589						1.064	744		1.064	791.6
				0.6384	706.12		0.6384	634.728		0.6384	858.184		0.6384	1596.06		0.6384	502.049		0.6384	717.836		0.6384	1029.08		0.6384	1092.14		0.6384	1088.92		0.6384	924.531		0.6384	709.725		0.6384	849.914							1.2768	721.72		1.2768	789.1
				0.8512	711.908		0.8512	654.26		0.8512	792.848		0.8512	1636.68		0.8512	546.472		0.8512	728.835		0.8512	968.459		0.8512	1145.3		0.8512	1039.77		0.8512	995.849		0.8512	723.838		0.8512	896.466							1.4896	714.96		1.4896	846.92
				1.064	789.4		1.064	711		1.064	815.6		1.064	1584.6		1.064	546.52		1.064	749.68		1.064	954.28		1.064	1113.4		1.064	1058.68		1.064	982.56		1.064	742.48		1.064	913.24							1.7024	724.14		1.7024	848.46
				1.2768	839.42		1.2768	742.88		1.2768	823.932		1.2768	1596.96		1.2768	555.709		1.2768	739.217		1.2768	964.619		1.2768	1098.2		1.2768	1072.93		1.2768	973.046		1.2768	743.898		1.2768	936.766							1.9152	740.28		1.9152	821.2
				1.4896	787.728		1.4896	778.736		1.4896	893.744		1.4896	1576.49		1.4896	543.201		1.4896	700.092		1.4896	942.902		1.4896	1157.67		1.4896	1004.34		1.4896	996.312		1.4896	664.428		1.4896	907.792							2.128	700.4		2.128	833.4
				1.7024	714.528		1.7024	798.652		1.7024	902.968		1.7024	1536.69		1.7024	540.849		1.7024	686.594		1.7024	969.8		1.7024	1141.35		1.7024	966.977		1.7024	982.542		1.7024	656.339		1.7024	894.756							2.3408	698.32		2.3408	828.28
				1.9152	727.392		1.9152	798.624		1.9152	872.784		1.9152	1527.2		1.9152	553.233		1.9152	724		1.9152	1004.9		1.9152	1198.87		1.9152	930.347		1.9152	1011.65		1.9152	693.954		1.9152	865.342							2.5536	680.22		2.5536	833.98
				2.128	719.5		2.128	774.5		2.128	882.8		2.128	1560.4		2.128	524.88		2.128	751.075		2.128	1050.68		2.128	1225.97		2.128	969.42		2.128	1025.46		2.128	693.56		2.128	825.12							2.7664	672.04		2.7664	871.28
				2.3408	693.056		2.3408	712.216		2.3408	829.984		2.3408	1565.32		2.3408	496.718		2.3408	773.664		2.3408	1127.19		2.3408	1238.11		2.3408	1019.81		2.3408	1033.52		2.3408	708.383		2.3408	787.627							2.9792	668.9		2.9792	941.5
				2.5536	692.604		2.5536	750.312		2.5536	892.848		2.5536	1539.76		2.5536	500.043		2.5536	787.951		2.5536	1107.51		2.5536	1227.1		2.5536	1017.3		2.5536	1071.36		2.5536	725.045		2.5536	791.294							3.192	660.4		3.192	923.6
				2.7664	663.712		2.7664	769.08		2.7664	855.872		2.7664	1547.42		2.7664	549.966		2.7664	784.261		2.7664	1037.64		2.7664	1237.42		2.7664	980.027		2.7664	1089.34		2.7664	679.049		2.7664	806.824							3.4048	686.52		3.4048	934.26
				2.9792	644.412		2.9792	789.036		2.9792	813.048		2.9792	1542.94		2.9792	521.955		2.9792	749.774		2.9792	1055.42		2.9792	1246.02		2.9792	941.035		2.9792	1060.42		2.9792	651.49		2.9792	867.146							3.6176	667.36		3.6176	944.76
				3.192	628.2		3.192	809.6		3.192	777.6		3.192	1574		3.192	482.705		3.192	702.56		3.192	1085.37		3.192	1250.76		3.192	872		3.192	1045.12		3.192	645.42		3.192	911.32							3.8304	645.94		3.8304	921.98
				3.4048	666.108		3.4048	839.176		3.4048	777.016		3.4048	1553.92		3.4048	450.315		3.4048	701.218		3.4048	1060.44		3.4048	1254.28		3.4048	841.211		3.4048	1032.17		3.4048	655.902		3.4048	897.77							4.0432	737.08		4.0432	906.04
				3.6176	658.056		3.6176	879.872		3.6176	824.816		3.6176	1563.29		3.6176	441.032		3.6176	704.122		3.6176	1079.8		3.6176	1197.44		3.6176	871.957		3.6176	1017.33		3.6176	655.846		3.6176	879.49							4.256	746.2		4.256	909.3
				3.8304	610.836		3.8304	910.144		3.8304	825.064		3.8304	1544.54		3.8304	456.531		3.8304	717.523		3.8304	1061.32		3.8304	1190.06		3.8304	1009.62		3.8304	1008.93		3.8304	618.541		3.8304	855.682							4.4688	736.4		4.4688	936.56
				4.0432	570.424		4.0432	897.72		4.0432	848.416		4.0432	1550.66		4.0432	482.527		4.0432	724.715		4.0432	1021.85		4.0432	1226.4		4.0432	1135.36		4.0432	1024.18		4.0432	589.534		4.0432	836.627							4.6816	753.2		4.6816	1029.42
				4.256	542.6		4.256	894.5		4.256	863.3		4.256	1641.1		4.256	471.96		4.256	724.63		4.256	1011		4.256	1225.58		4.256	1091.81		4.256	1037.93		4.256	613.72		4.256	812.88							4.8944	653.04		4.8944	1104.56
				4.4688	542.808		4.4688	867.472		4.4688	859.624		4.4688	1741.45		4.4688	461.979		4.4688	730.51		4.4688	1004.51		4.4688	1187.68		4.4688	1078		4.4688	1054.17		4.4688	640.55		4.4688	814.027							5.1072	590.74		5.1072	1097.04
				4.6816	559.932		4.6816	864.148		4.6816	881.956		4.6816	1722.29		4.6816	452.794		4.6816	753.639		4.6816	1079.72		4.6816	1199.12		4.6816	1107.18		4.6816	1087.34		4.6816	647.346		4.6816	831.147							5.32	568		5.32	1113
				4.8944	572.96		4.8944	877.616		4.8944	913.84		4.8944	1617.61		4.8944	465.776		4.8944	729.914		4.8944	1094.14		4.8944	1271.84		4.8944	1051.56		4.8944	1015.84		4.8944	651.519		4.8944	865.478							5.5328	582.38		5.5328	1063.56
				5.1072	561.384		5.1072	902.408		5.1072	939.68		5.1072	1568.97		5.1072	464.729		5.1072	715.164		5.1072	1131.08		5.1072	1295.24		5.1072	989.21		5.1072	1024.33		5.1072	678.795		5.1072	828.819							5.7456	572.56		5.7456	971.56
				5.32	539		5.32	929		5.32	993		5.32	1558		5.32	419.5		5.32	717		5.32	1124.75		5.32	1243		5.32	1005		5.32	1088		5.32	706.25		5.32	764							5.9584	567.68		5.9584	998.68
				5.5328	567.952		5.5328	976.688		5.5328	1007.41		5.5328	1521.4		5.5328	401.688		5.5328	718.094		5.5328	976.741		5.5328	1204.36		5.5328	1057.27		5.5328	1064.28		5.5328	703.93		5.5328	761.72							6.1712	633.4		6.1712	1041.84
				5.7456	612.544		5.7456	1014		5.7456	963.96		5.7456	1477.01		5.7456	414.733		5.7456	750.313		5.7456	902.714		5.7456	1211.03		5.7456	1111.36		5.7456	1070.3		5.7456	700.144		5.7456	755.846							6.384	686.3		6.384	1016.1
				5.9584	612.468		5.9584	999.652		5.9584	864.648		5.9584	1479.2		5.9584	431.568		5.9584	750.018		5.9584	896.253		5.9584	1171.92		5.9584	1188.76		5.9584	1071.67		5.9584	709.475		5.9584	770.745							6.5968	697.6		6.5968	973.2
				6.1712	560.352		6.1712	969.528		6.1712	845.832		6.1712	1462.92		6.1712	443.309		6.1712	747.675		6.1712	871.582		6.1712	1142.55		6.1712	1269.69		6.1712	1073.75		6.1712	675.008		6.1712	785.795							6.8096	619.52		6.8096	958.34
				6.384	531.8		6.384	942.5		6.384	850.3		6.384	1446.6		6.384	432.44		6.384	731.345		6.384	900.92		6.384	1159.48		6.384	1257.74		6.384	1114.82		6.384	680.04		6.384	786.51							7.0224	584.44		7.0224	974.12
				6.5968	490.112		6.5968	943.896		6.5968	873.28		6.5968	1447.38		6.5968	420.569		6.5968	709.362		6.5968	929.319		6.5968	1135.87		6.5968	1107.33		6.5968	1171.89		6.5968	682.282		6.5968	773.906							7.2352	594.92		7.2352	973.12
				6.8096	496.808		6.8096	975.044		6.8096	902.624		6.8096	1446.84		6.8096	422.29		6.8096	705.42		6.8096	949.974		6.8096	1098.28		6.8096	970.418		6.8096	1176.62		6.8096	671.926		6.8096	802.371							7.448	557.4		7.448	982.4
				7.0224	521.728		7.0224	967.024		7.0224	864.664		7.0224	1455.76		7.0224	448.825		7.0224	715.555		7.0224	1001.09		7.0224	1086.56		7.0224	933.421		7.0224	1157.79		7.0224	666.765		7.0224	835.229							7.6608	548.1		7.6608	1015.92
				7.2352	583.76		7.2352	953.836		7.2352	888.464		7.2352	1386.17		7.2352	489.96		7.2352	703.984		7.2352	1002.56		7.2352	1085.73		7.2352	963.602		7.2352	1127.01		7.2352	659.299		7.2352	830.361							7.8736	542.4		7.8736	1011.4
				7.448	648		7.448	949.4		7.448	940.4		7.448	1353.4		7.448	480.805		7.448	683.22		7.448	1001.9		7.448	1114.36		7.448	975.72		7.448	1132.36		7.448	689.86		7.448	880.64							8.0864	566.94		8.0864	940.88
				7.6608	723.624		7.6608	967.232		7.6608	913.608		7.6608	1364.15		7.6608	480.613		7.6608	700.188		7.6608	965.885		7.6608	1125.4		7.6608	972.359		7.6608	1171.33		7.6608	678.325		7.6608	935.773							8.2992	601.56		8.2992	948
				7.8736	771.824		7.8736	943.192		7.8736	867.952		7.8736	1362.56		7.8736	450.586		7.8736	728.154		7.8736	938.842		7.8736	1113.22		7.8736	1022.83		7.8736	1203.25		7.8736	665.76		7.8736	957.885							8.512	557		8.512	946.5
				8.0864	780.104		8.0864	894.616		8.0864	880.108		8.0864	1312.1		8.0864	444.307		8.0864	756.284		8.0864	914.171		8.0864	1090.78		8.0864	1034.76		8.0864	1198.75		8.0864	637.602		8.0864	930.329							8.7248	553.84		8.7248	925.84
				8.2992	775.296		8.2992	891.08		8.2992	865.528		8.2992	1271.89		8.2992	458.371		8.2992	803.45		8.2992	910.511		8.2992	1110.05		8.2992	1057.48		8.2992	1166.86		8.2992	635.774		8.2992	878.288							8.9376	572.06		8.9376	975.94
				8.512	721.5		8.512	898.3		8.512	880.9		8.512	1208.8		8.512	499.12		8.512	819.915		8.512	889.52		8.512	1117.68		8.512	1055.57		8.512	1139.39		8.512	629.92		8.512	831.45							9.1504	561.56		9.1504	986.32
				8.7248	713.096		8.7248	882.392		8.7248	894.864		8.7248	1188.92		8.7248	510.1		8.7248	773.539		8.7248	890.164		8.7248	1079.94		8.7248	1013.34		8.7248	1134.83		8.7248	633.931		8.7248	847.378							9.3632	586.82		9.3632	1011.86
				8.9376	735.072		8.9376	874.048		8.9376	928.176		8.9376	1167.74		8.9376	490.27		8.9376	737.424		8.9376	882.395		8.9376	1129.18		8.9376	969.096		8.9376	1084.72		8.9376	638.138		8.9376	905.384							9.576	549.6		9.576	1030.8
				9.1504	743.536		9.1504	902.832		9.1504	862.944		9.1504	1099.61		9.1504	485.982		9.1504	768.934		9.1504	889.761		9.1504	1136.07		9.1504	966.755		9.1504	1022.6		9.1504	643.033		9.1504	889.49							9.7888	523.4		9.7888	994.34
				9.3632	755.904		9.3632	869.24		9.3632	829.936		9.3632	1077.27		9.3632	493.684		9.3632	740.195		9.3632	871.456		9.3632	1091.62		9.3632	1010.33		9.3632	1006.44		9.3632	666.656		9.3632	837.497							10.0016	547.8		10.0016	1028.08
				9.576	785.2		9.576	879.4		9.576	803.2		9.576	1102.2		9.576	517.35		9.576	701.88		9.576	855.98		9.576	1071.84		9.576	1004.64		9.576	1044.04		9.576	675.78		9.576	840.64							10.2144	576.24		10.2144	1074.6
				9.7888	738.408		9.7888	908.976		9.7888	846.404		9.7888	1114.86		9.7888	518.786		9.7888	685.098		9.7888	818.925		9.7888	1076.19		9.7888	977.561		9.7888	1043.03		9.7888	677.304		9.7888	892.395							10.4272	571.76		10.4272	1103.08
				10.0016	736.256		10.0016	939.552		10.0016	823.52		10.0016	1045.74		10.0016	505.561		10.0016	669.825		10.0016	820.437		10.0016	1050.15		10.0016	999		10.0016	932.253		10.0016	688.802		10.0016	931.301							10.64	566		10.64	1027.5
				10.2144	723.956		10.2144	924.584		10.2144	851.104		10.2144	1025.19		10.2144	523.406		10.2144	661.198		10.2144	846.352		10.2144	1070.51		10.2144	1049.62		10.2144	897.961		10.2144	683.062		10.2144	981.412
				10.4272	712.68		10.4272	940.736		10.4272	860.904		10.4272	1014.55		10.4272	551.493		10.4272	662.514		10.4272	906.612		10.4272	1001.28		10.4272	1136.08		10.4272	858.747		10.4272	695.028		10.4272	988.461
				10.64	716.5		10.64	943.5		10.64	818		10.64	1081.5		10.64	547		10.64	682		10.64	927		10.64	968.5		10.64	1174.5		10.64	840.5		10.64	714		10.64	949.25
																																													Cell 25	Nucleus		Cell 25	Cytoplasm
				Cell 25	Nucleus		Cell 25	Cytoplasm																																					Position (µM)	Fluorescence Intensity	Nuc Average	Position (µM)	Fluorescence Intensity
				Position (µM)	Fluorescence Intensity	Nuc Average	Position (µM)	Fluorescence Intensity	Cyto Average																																				0	707.25	636.868	0	1111.44
				0	674.75	752.995	0	882.812	967.321																																				0.2128	673.067		0.2128	1230.16
				0.2128	685.018		0.2128	896.862	Cyto:Nuc																																				0.4256	658.68		0.4256	1274.65
				0.4256	628.941		0.4256	914.957	1.28463																																				0.6384	667.643		0.6384	1116.39
				0.6384	618.434		0.6384	890.69																																					0.8512	654.38		0.8512	1006.18
				0.8512	620.497		0.8512	902.63																																					1.064	638.6		1.064	1020.2
				1.064	633.753		1.064	946.64																																					1.2768	637.64		1.2768	987.99
				1.2768	627.886		1.2768	1004.66																																					1.4896	630.21		1.4896	932.31
				1.4896	592		1.4896	1025.14																																					1.7024	629.22		1.7024	898.327
				1.7024	558.328		1.7024	971.016																																					1.9152	629.69		1.9152	907.08
				1.9152	571.482		1.9152	911.894																																					2.128	634.6		2.128	972.725
				2.128	576.88		2.128	913.508																																					2.3408	624.245		2.3408	1032.94
				2.3408	610.931		2.3408	921.229																																					2.5536	622.54		2.5536	1022.16
				2.5536	628.146		2.5536	990.363																																					2.7664	632.22		2.7664	1000
				2.7664	624.856		2.7664	1051.3																																					2.9792	636.4		2.9792	1036.44
				2.9792	640.221		2.9792	1121.89																																					3.192	638		3.192	1100.85
				3.192	639.712		3.192	1144.37																																					3.4048	636.01		3.4048	1171.42
				3.4048	663.462		3.4048	1125.02																																					3.6176	674.418		3.6176	1200.96
				3.6176	711.109		3.6176	1106.45																																					3.8304	635.2		3.8304	1238.69
				3.8304	772.091		3.8304	1089.64																																					4.0432	625.712		4.0432	1231.87
				4.0432	765.738		4.0432	1113.49																																					4.256	647.8		4.256	1237.3
				4.256	796.33		4.256	1134.03																																					4.4688	639.658		4.4688	1303.36
				4.4688	835.042		4.4688	1123.43																																					4.6816	641.2		4.6816	1360.18
				4.6816	846.322		4.6816	1025.38																																					4.8944	676.27		4.8944	1411.77
				4.8944	843.349		4.8944	965.546																																					5.1072	672.36		5.1072	1455.15
				5.1072	856.38		5.1072	960.46																																					5.32	665.75		5.32	1358
				5.32	828.375		5.32	993																																					5.5328	636.36		5.5328	1154.47
				5.5328	816.758		5.5328	971.73																																					5.7456	625.21		5.7456	1044.48
				5.7456	786.542		5.7456	993.862																																					5.9584	627.69		5.9584	1022.76
				5.9584	765.031		5.9584	994.932																																					6.1712	636.278		6.1712	989.64
				6.1712	792.809		6.1712	994.443																																					6.384	650		6.384	989.362
				6.384	831.84		6.384	983.22																																					6.5968	675.793		6.5968	1043.09
				6.5968	835.062		6.5968	965.33																																					6.8096	674.39		6.8096	1125.97
				6.8096	815.87		6.8096	971.373																																					7.0224	646.155		7.0224	1199.48
				7.0224	817.55		7.0224	1000.46																																					7.2352	654.36		7.2352	1214.04
				7.2352	814.357		7.2352	1023.31																																					7.448	673.487		7.448	1226.3
				7.448	819.883		7.448	972.92																																					7.6608	660.02		7.6608	1146.48
				7.6608	779.432		7.6608	925.636																																					7.8736	649.347		7.8736	1035.48
				7.8736	803.069		7.8736	937.87																																					8.0864	630.56		8.0864	993.585
				8.0864	821.186		8.0864	917.005																																					8.2992	613.418		8.2992	1012.71
				8.2992	855.501		8.2992	906.68																																					8.512	625.4		8.512	1055.72
				8.512	862.33		8.512	907.25																																					8.7248	625.128		8.7248	1115.8
				8.7248	889.452		8.7248	870.254																																					8.9376	622.92		8.9376	1096.96
				8.9376	891.555		8.9376	858.144																																					9.1504	607.232		9.1504	997.45
				9.1504	889.147		9.1504	864.466																																					9.3632	596.24		9.3632	895.428
				9.3632	910.194		9.3632	858.588																																					9.576	613.525		9.576	870.8
				9.576	902.232		9.576	880.6																																					9.7888	597.16		9.7888	884.595
				9.7888	913.792		9.7888	877.792																																					10.0016	586.357		10.0016	940.06
				10.0016	797.178		10.0016	884.981																																					10.2144	576.98		10.2144	999.8
				10.2144	715.996		10.2144	903.165																																					10.4272	580.472		10.4272	1076.24
				10.4272	695.97		10.4272	881.408																																					10.64	567		10.64	1082.81
				10.64	730		10.64	861.562
[truncated: 31 more columns]

## Sheet: Fig 1B
	STAT1 WT alone - Untreated	STAT1 WT (+S2) - Untreated	STAT1 WT (+S2 L82A) - Untreated	STAT1 F77A alone - Untreated	STAT1 F77A (+S2) - Untreated	STAT2 WT alone - Untreated
Cell #1	1.35307	1.54316	1.4294	1.0048	1.38087	2.384
Cell #2	1.19583	2.0446	0.901594	1.09143	1.11332	1.74824
Cell #3	1.05851	1.66323	1.48869	0.918116	1.38429	1.11211
Cell #4	0.973927	1.5942	1.17951	1.30157	1.16997	1.7037
Cell #5	1.03846	1.7924	1.09068	1.58078	1.29577	2.04623
Cell #6	1.03968	1.76238	1.40078	1.87482	1.06028	1.7323
Cell #7	1.34694	1.58708	1.19697	1.39552	1.22035	2.40054
Cell #8	1.38217	1.56134	1.12184	1.25158	1.07083	1.87152
Cell #9	1.31993	1.15553	1.00562	0.863522	1.26496	1.78019
Cell #10	1.21168	1.72542	1.37584	1.02243	0.732952	1.49774
Cell #11	1.15937	1.316	1.04608	1.25008	1.14842	2.39457
Cell #12	1.33787	1.36641	1.3265	1.30845	1.17658	1.48448
Cell #13	1.38029	2.29622	1.25096	1.3025	1.17361	1.76485
Cell #14	1.44223	1.8774	1.32755	1.76316	1.2751	2.00872
Cell #15	1.20104	1.91629	1.1635	1.51259	0.984776	2.18256
Cell #16	1.2153	2.01007	1.06235	1.3667	1.20421	1.62575
Cell #17	0.98927	1.83445	1.324	1.33804	1.3352	1.40873
Cell #18	1.15708	1.63973	1.17929	1.20538	1.41066	1.75181
Cell #19	1.1143	1.41954	1.17555	1.37572	1.08031	1.50206
Cell #20	1.52734	1.58267	1.2138	1.21514	1.1648	1.91158
Cell #21	0.825331	1.81325	1.48006	0.803595	1.16204	1.86195
Cell #22	1.50082	1.47892	1.50182	1.21727	1.44049	2.25623
Cell #23	1.34299	0.966237	1.21161	0.94159	1.2857	2.18497
Cell #24	1.03462	1.60476	1.76795	1.2379	1.40902	1.85533
Cell #25	1.46793	1.20323	1.52923	1.23935	1.42315	1.73452
Mean	1.22464	1.63018	1.27005	1.25528	1.21471	1.84819
	T-Test: STAT1 WT alone vs STAT1 WT (+S2)	T-Test: STAT1 WT (+S2) vs STAT1 WT +(S2 L82A)	T-Test: STAT1 F77A vs STAT1 F77A (+S2)
p value	5.50635e-07	6.96801e-06	0.508504
STAT1 WT Alone																																							STAT1 WT (+STAT2)
Cell 1	Nucleus		Cell 1	Cytoplasm		Cell 2	Nucleus		Cell 2	Cytoplasm		Cell 3	Nucleus		Cell 3	Cytoplasm		Cell 4	Nucleus		Cell 4	Cytoplasm		Cell 5	Nucleus		Cell 5	Cytoplasm		Cell 6	Nucleus		Cell 6	Cytoplasm					Cell 1	Nucleus		Cell 1	Cytoplasm		Cell 2	Nucleus		Cell 2	Cytoplasm
Position (µM)	Fluorescence Intensity	Nuc Average	Position (µM)	Fluorescence Intensity	Cyto Average	Position (µM)	Fluorescence Intensity	Nuc Av - Bkgd	Position (µM)	Fluorescence Intensity	Cyto Av - Bkgd	Position (µM)	Fluorescence Intensity	Nuc Av - Bkgd	Position (µM)	Fluorescence Intensity	Cyto Av - Bkgd	Position (µM)	Fluorescence Intensity	Nuc Av - Bkgd	Position (µM)	Fluorescence Intensity	Cyto Av - Bkgd	Position (µM)	Fluorescence Intensity	Nuc Av - Bkgd	Position (µM)	Fluorescence Intensity	Cyto Av - Bkgd	Position (µM)	Fluorescence Intensity	Nuc Av - Bkgd	Position (µM)	Fluorescence Intensity	Cyto Av - Bkgd				Position (µM)	Fluorescence Intensity	Nuc Average	Position (µM)	Fluorescence Intensity	Cyto Average	Position (µM)	Fluorescence Intensity	Nuc Av - Bkgd	Position (µM)	Fluorescence Intensity
0	1653	1881.65	0	2283	2546	0	1643.5	1695	0	1641	2026.94	0	2550	3077.09	0	2695.5	3029.73	0	1119.25	1064.34	0	1064.5	1036.59	0	1025.5	1037.14	0	1017.5	1077.03	0	1062	1084.8	0	1089	1127.84				0	2135.5	2208.44	0	3128.5	3407.99	0	1638.5	1425.13	0	3015
0.2128	1645.02		0.2128	2320.22	Cyto:Nuc	0.2128	1642.06		0.2128	1664.14	Cyto:Nuc	0.2128	2547.86		0.2128	2727.12	Cyto:Nuc	0.2128	1139.67		0.2128	1071.08	Cyto:Nuc	0.2128	1010.22		0.2128	1023.16	Cyto:Nuc	0.2128	1092.92		0.2128	1071.76	Cyto:Nuc				0.2128	2114.16		0.2128	3133.52	Cyto:Nuc	0.2128	1595.68		0.2128	3180.04
0.4256	1680.35		0.4256	2349.72	1.35307	0.4256	1621.16		0.4256	1673.52	1.19583	0.4256	2501.64		0.4256	2745.74	0.984608	0.4256	1253.01		0.4256	1099.28	0.973927	0.4256	1045.75		0.4256	1025.15	1.03846	0.4256	1084.44		0.4256	1061.28	1.03968				0.4256	2107.16		0.4256	3131.22	1.54316	0.4256	1543.7		0.4256	3234.3
0.6384	1739.82		0.6384	2389.34		0.6384	1617.5		0.6384	1688.11		0.6384	2534.34		0.6384	2740.88		0.6384	1285.89		0.6384	1087.9		0.6384	1044.5		0.6384	1048.87		0.6384	1069.84		0.6384	1089.88					0.6384	2067.32		0.6384	3048.96		0.6384	1513.2		0.6384	3210.08
0.8512	1768.23		0.8512	2439.73		0.8512	1636.82		0.8512	1696.1		0.8512	2508.88		0.8512	2776.06		0.8512	1258.12		0.8512	1075.47		0.8512	1021.83		0.8512	1036.88		0.8512	1075.64		0.8512	1090.52					0.8512	2032.54		0.8512	3006.88		0.8512	1472.78		0.8512	3205.68
1.064	1757.6		1.064	2469.6		1.064	1634.2		1.064	1706.4		1.064	2513.4		1.064	2718.8		1.064	1234.16		1.064	1055.2		1.064	1008.8		1.064	1101		1.064	1036		1.064	1063					1.064	1934.6		1.064	3024.2		1.064	1449.8		1.064	3160.4
1.2768	1795.44		1.2768	2424.6		1.2768	1627.01		1.2768	1748.38		1.2768	2522.56		1.2768	2747.44		1.2768	1171.82		1.2768	1000.25		1.2768	1052.75		1.2768	1105.49		1.2768	1061.92		1.2768	1111.96					1.2768	1901.62		1.2768	3009.28		1.2768	1392.18		1.2768	3185.66
1.4896	1812.73		1.4896	2440.91		1.4896	1615.17		1.4896	1791.53		1.4896	2513.62		1.4896	2771.84		1.4896	1127.32		1.4896	997.368		1.4896	1074.52		1.4896	1083.28		1.4896	1057.72		1.4896	1108.32					1.4896	1859		1.4896	3020.16		1.4896	1370.08		1.4896	3165.24
1.7024	1802.72		1.7024	2457.5		1.7024	1620.11		1.7024	1828.3		1.7024	2498.4		1.7024	2834.64		1.7024	1114.9		1.7024	1029.03		1.7024	1040.29		1.7024	1090.69		1.7024	1052.28		1.7024	1134.88					1.7024	1830.5		1.7024	3062.5		1.7024	1369.06		1.7024	3063.04
1.9152	1829.67		1.9152	2468.97		1.9152	1618.3		1.9152	1865.42		1.9152	2467.08		1.9152	2856.16		1.9152	1106.74		1.9152	1040.86		1.9152	1018.33		1.9152	1059.36		1.9152	1067.16		1.9152	1157.28					1.9152	1812.92		1.9152	3032		1.9152	1340.84		1.9152	3121.96
2.128	1856.1		2.128	2494.1		2.128	1607.6		2.128	1914.6		2.128	2528.8		2.128	2857.4		2.128	1092.2		2.128	994.2		2.128	1010.45		2.128	1031.9		2.128	1085		2.128	1175					2.128	1770.1		2.128	3001.2		2.128	1291.3		2.128	3138.7
2.3408	1852.43		2.3408	2481.02		2.3408	1587.97		2.3408	1967.26		2.3408	2483.64		2.3408	2884.92		2.3408	1105.61		2.3408	1007.72		2.3408	987.624		2.3408	1047.23		2.3408	1106.12		2.3408	1206.28					2.3408	1765.6		2.3408	3001.6		2.3408	1276.2		2.3408	3104.92
2.5536	1852.73		2.5536	2494.58		2.5536	1584.1		2.5536	2037.1		2.5536	2494		2.5536	2884.36		2.5536	1074.21		2.5536	1025.84		2.5536	967.704		2.5536	1062.42		2.5536	1091		2.5536	1211.88					2.5536	1738.16		2.5536	3029.26		2.5536	1263.34		2.5536	3093.28
2.7664	1877.73		2.7664	2502.34		2.7664	1573.7		2.7664	2088.67		2.7664	2505.3		2.7664	2988.72		2.7664	1051.42		2.7664	1046.79		2.7664	963.536		2.7664	1008.28		2.7664	1087.04		2.7664	1188.36					2.7664	1739.36		2.7664	3037.56		2.7664	1204.76		2.7664	3145.92
2.9792	1887.67		2.9792	2486.6		2.9792	1533.75		2.9792	2131.66		2.9792	2530.28		2.9792	2990.84		2.9792	1046.66		2.9792	1080.41		2.9792	1012.4		2.9792	1045.06		2.9792	1085.68		2.9792	1152.08					2.9792	1756.78		2.9792	3086.58		2.9792	1211.94		2.9792	3165.44
3.192	1909		3.192	2509.4		3.192	1541.6		3.192	2165.4		3.192	2470		3.192	2940.6		3.192	1035.92		3.192	1042		3.192	1025		3.192	1048.4		3.192	1072		3.192	1192					3.192	1806.4		3.192	3071		3.192	1189.4		3.192	3138.8
3.4048	1927.11		3.4048	2546.4		3.4048	1529.19		3.4048	2178.71		3.4048	2464.76		3.4048	3004.26		3.4048	1012.31		3.4048	1074.56		3.4048	1047.76		3.4048	1041.18		3.4048	1058.12		3.4048	1153.04					3.4048	1780.16		3.4048	3132.34		3.4048	1218.14		3.4048	3165.38
3.6176	1953.14		3.6176	2537.95		3.6176	1529.52		3.6176	2193.31		3.6176	2530.24		3.6176	3008.96		3.6176	1007.73		3.6176	1082.1		3.6176	994.632		3.6176	1082.77		3.6176	1057.04		3.6176	1150.68					3.6176	1813.68		3.6176	3100.08		3.6176	1219.88		3.6176	3004.64
3.8304	1977.12		3.8304	2547.27		3.8304	1540.8		3.8304	2207.89		3.8304	2519.72		3.8304	3092.46		3.8304	1014.52		3.8304	1098.12		3.8304	1011.41		3.8304	1052.99		3.8304	1083.64		3.8304	1174.28					3.8304	1834.02		3.8304	3130.44		3.8304	1235.08		3.8304	3011.16
4.0432	2006.37		4.0432	2574.58		4.0432	1528.7		4.0432	2217.62		4.0432	2522.02		4.0432	3098.04		4.0432	1011.75		4.0432	1113.69		4.0432	1036.98		4.0432	1038.01		4.0432	1104.96		4.0432	1156.28					4.0432	1825.12		4.0432	3184.64		4.0432	1247.24		4.0432	2858.56
4.256	2044.6		4.256	2654.1		4.256	1591.9		4.256	2242.9		4.256	2544		4.256	3045		4.256	1009.05		4.256	1057.2		4.256	1020.2		4.256	1017.55		4.256	1131		4.256	1100					4.256	1820.9		4.256	3185.5		4.256	1252		4.256	2800.5
4.4688	2045.45		4.4688	2656.18		4.4688	1642.76		4.4688	2227.02		4.4688	2670.92		4.4688	3031.28		4.4688	1031.81		4.4688	1062.93		4.4688	1039.73		4.4688	1037.05		4.4688	1113.92		4.4688	1140.24					4.4688	1840.28		4.4688	3204.04		4.4688	1234.84		4.4688	2758.72
4.6816	2017.2		4.6816	2661.88		4.6816	1649.19		4.6816	2231.43		4.6816	2764.6		4.6816	2994.64		4.6816	1021.35		4.6816	1075.91		4.6816	1014.21		4.6816	1053.06		4.6816	1115.04		4.6816	1135.24					4.6816	1901.52		4.6816	3240.02		4.6816	1255.98		4.6816	2681.74
4.8944	2062.85		4.8944	2701.52		4.8944	1681.19		4.8944	2189.69		4.8944	2851.16		4.8944	3069.56		4.8944	974.206		4.8944	1084.91		4.8944	1034.35		4.8944	1074.84		4.8944	1112.96		4.8944	1158.44					4.8944	1919.28		4.8944	3213.6		4.8944	1287.48		4.8944	2642.6
5.1072	2050.25		5.1072	2741.9		5.1072	1697.67		5.1072	2217.04		5.1072	2900.72		5.1072	3113.38		5.1072	1043.3		5.1072	983.076		5.1072	1042.82		5.1072	1101.62		5.1072	1136.16		5.1072	1177.8					5.1072	1933.48		5.1072	3263.94		5.1072	1288.38		5.1072	2671.16
5.32	2059		5.32	2665		5.32	1775		5.32	2279		5.32	3014		5.32	3215		5.32	1052		5.32	995		5.32	1042		5.32	1192		5.32	1137		5.32	1168					5.32	1962		5.32	3266		5.32	1295		5.32	2706
5.5328	2033		5.5328	2688.43		5.5328	1756.64		5.5328	2237.48		5.5328	3118.8		5.5328	3196.08		5.5328	1020.85		5.5328	1055.09		5.5328	1045.58		5.5328	1116.33		5.5328	1123.08		5.5328	1178.84					5.5328	1999.22		5.5328	3278.74		5.5328	1305.94		5.5328	2711.48
5.7456	2056.04		5.7456	2680.29		5.7456	1768.33		5.7456	2250.42		5.7456	3208		5.7456	3227.28		5.7456	1031.91		5.7456	1049.1		5.7456	1048.38		5.7456	1064.04		5.7456	1091.68		5.7456	1155.08					5.7456	2035.76		5.7456	3317.08		5.7456	1311.2		5.7456	2748.56
5.9584	2048.94		5.9584	2699.69		5.9584	1759.27		5.9584	2255.07		5.9584	3249.56		5.9584	3190.16		5.9584	1065.45		5.9584	1047.19		5.9584	1050.99		5.9584	1095.47		5.9584	1110		5.9584	1134.28					5.9584	2115.28		5.9584	3364.7		5.9584	1319.96		5.9584	2748.66
6.1712	1967.91		6.1712	2703.56		6.1712	1784.15		6.1712	2252.94		6.1712	3343.1		6.1712	3208.56		6.1712	1090.18		6.1712	1035.33		6.1712	1075.48		6.1712	1114.81		6.1712	1111.24		6.1712	1117.92					6.1712	2164.24		6.1712	3440.48		6.1712	1356.84		6.1712	2723.68
6.384	1984.1		6.384	2753		6.384	1781.6		6.384	2224.8		6.384	3364		6.384	3303.1		6.384	1079.72		6.384	1072.1		6.384	1069.3		6.384	1085		6.384	1103		6.384	1120					6.384	2173.4		6.384	3439.1		6.384	1378.6		6.384	2665.1
6.5968	1992.97		6.5968	2752.77		6.5968	1812.32		6.5968	2242.71		6.5968	3393.34		6.5968	3240		6.5968	1040.08		6.5968	969.68		6.5968	1023.19		6.5968	1089.31		6.5968	1109.56		6.5968	1128.6					6.5968	2178.6		6.5968	3555		6.5968	1403		6.5968	2673.52
6.8096	1987.25		6.8096	2766.24		6.8096	1836.61		6.8096	2239.02		6.8096	3390.44		6.8096	3256.28		6.8096	1038.25		6.8096	1004.7		6.8096	1048.9		6.8096	1117.46		6.8096	1111.2		6.8096	1135.28					6.8096	2214.42		6.8096	3674.5		6.8096	1430.02		6.8096	2624.98
7.0224	1951.54		7.0224	2808.48		7.0224	1873.12		7.0224	2238.9		7.0224	3452.16		7.0224	3226.2		7.0224	1058.27		7.0224	1059.79		7.0224	1062.12		7.0224	1103.68		7.0224	1108.88		7.0224	1103.64					7.0224	2265.04		7.0224	3735.6		7.0224	1454.2		7.0224	2724.76
7.2352	1955.3		7.2352	2790.33		7.2352	1870.84		7.2352	2249.02		7.2352	3486.68		7.2352	3189.26		7.2352	1034.71		7.2352	1053.99		7.2352	1051.33		7.2352	1083.23		7.2352	1098.16		7.2352	1091.96					7.2352	2351		7.2352	3892.18		7.2352	1465.98		7.2352	2710.92
7.448	1949		7.448	2772.4		7.448	1839		7.448	2218.6		7.448	3595.9		7.448	3186.4		7.448	1028.24		7.448	1084.4		7.448	1057.4		7.448	1105.7		7.448	1097		7.448	1057					7.448	2343.8		7.448	3972.8		7.448	1503.4		7.448	2760.2
7.6608	1954.35		7.6608	2789.98		7.6608	1840.63		7.6608	2218		7.6608	3643.4		7.6608	3174.36		7.6608	1032.92		7.6608	1073.92		7.6608	1060.48		7.6608	1144.51		7.6608	1105.36		7.6608	1092.4					7.6608	2419.68		7.6608	3928.1		7.6608	1495.84		7.6608	2759.3
7.8736	1976.57		7.8736	2745.72		7.8736	1823.76		7.8736	2189.18		7.8736	3571.78		7.8736	3229.2		7.8736	1065.86		7.8736	1040.86		7.8736	1039.99		7.8736	1048.57		7.8736	1097		7.8736	1099.96					7.8736	2489.24		7.8736	3884.08		7.8736	1492.36		7.8736	2724.68
8.0864	1973.24		8.0864	2684.44		8.0864	1826.43		8.0864	2085.26		8.0864	3561.04		8.0864	3178.4		8.0864	1056.34		8.0864	1028.18		8.0864	1038.67		8.0864	1064.46		8.0864	1068.4		8.0864	1103.64					8.0864	2571.34		8.0864	3731.92		8.0864	1538.34		8.0864	2746.8
8.2992	1955.89		8.2992	2662.37		8.2992	1814.36		8.2992	2030.19		8.2992	3627.44		8.2992	3120		8.2992	1091.27		8.2992	1009.1		8.2992	1051.06		8.2992	1097.79		8.2992	1060.52		8.2992	1087.24					8.2992	2656.6		8.2992	3759.56		8.2992	1546.56		8.2992	2734.24
8.512	1934.3		8.512	2634.5		8.512	1837.5		8.512	1985.9		8.512	3739.6		8.512	3153.8		8.512	1133.55		8.512	1008.6		8.512	1025.45		8.512	1093.3		8.512	1069		8.512	1149					8.512	2663.4		8.512	3797.2		8.512	1541.8		8.512	2782.3
8.7248	1953.05		8.7248	2581.71		8.7248	1807.14		8.7248	1940.79		8.7248	3773.34		8.7248	3135.52		8.7248	1025.01		8.7248	1050.61		8.7248	1004.24		8.7248	1098.96		8.7248	1081.48		8.7248	1146.68					8.7248	2710.76		8.7248	3885		8.7248	1565.04		8.7248	2788.68
8.9376	1910.14		8.9376	2513.18		8.9376	1797.59		8.9376	1892.5		8.9376	3838.24		8.9376	3124.72		8.9376	1029.81		8.9376	1020.05		8.9376	1061.76		8.9376	1088.12		8.9376	1074.4		8.9376	1171					8.9376	2790.84		8.9376	3996.48		8.9376	1552.66		8.9376	2810.72
9.1504	1886.3		9.1504	2452.15		9.1504	1781.82		9.1504	1902.2		9.1504	3840.64		9.1504	3117.08		9.1504	1011.76		9.1504	1012.74		9.1504	1036.73		9.1504	1127.79		9.1504	1065.72		9.1504	1117.68					9.1504	2766.36		9.1504	4010.76		9.1504	1601.52		9.1504	2810.48
9.3632	1859.38		9.3632	2415.48		9.3632	1781.76		9.3632	1932.76		9.3632	3864.52		9.3632	3105.52		9.3632	982.648		9.3632	1014.2		9.3632	1002.25		9.3632	1134		9.3632	1050.76		9.3632	1111.2					9.3632	2829.16		9.3632	3955.88		9.3632	1608.74		9.3632	2968.54
9.576	1800.6		9.576	2353.2		9.576	1775.4		9.576	1919.8		9.576	3945.7		9.576	3125.6		9.576	963.16		9.576	996.6		9.576	1030.4		9.576	1127.6		9.576	1082		9.576	1137					9.576	2885.6		9.576	3844.4		9.576	1639.4		9.576	2948.8
9.7888	1750.16		9.7888	2298.01		9.7888	1745.12		9.7888	1871.58		9.7888	3920.44		9.7888	3048.72		9.7888	985.453		9.7888	983.416		9.7888	1058.58		9.7888	1101.01		9.7888	1056.4		9.7888	1153.28					9.7888	2919.76		9.7888	3773.76		9.7888	1663.28		9.7888	2956.02
10.0016	1670.09		10.0016	2258		10.0016	1731.07		10.0016	1835.4		10.0016	3892.5		10.0016	3046.08		10.0016	969.126		10.0016	967.864		10.0016	1051.74		10.0016	1114.15		10.0016	1017.24		10.0016	1131.96					10.0016	2934.88		10.0016	3717.48		10.0016	1684.56		10.0016	2926.12
10.2144	1570.65		10.2144	2245.49		10.2144	1703.08		10.2144	1808.18		10.2144	3822.48		10.2144	3051.48		10.2144	979.364		10.2144	964.168		10.2144	1067.05		10.2144	1098.11		10.2144	1057.08		10.2144	1094.12					10.2144	3002.8		10.2144	3713.26		10.2144	1708.96		10.2144	2968.76
10.4272	1517.82		10.4272	2259.96		10.4272	1648.19		10.4272	1785.8		10.4272	3663.44		10.4272	2965.6		10.4272	1017.9		10.4272	954.424		10.4272	1103.4		10.4272	1051.14		10.4272	1063.24		10.4272	1057.8					10.4272	3048.32		10.4272	3700.08		10.4272	1712		10.4272	2966.68
10.64	1462		10.64	2238		10.64	1579		10.64	1775		10.64	3673		10.64	2883		10.64	1054.5		10.64	964.5		10.64	1136.25		10.64	1038.25		10.64	1076		10.64	1027					10.64	3099		10.64	3694.5		10.64	1744.5		10.64	2992
Cell 7	Nucleus		Cell 7	Cytoplasm		Cell 8	Nucleus		Cell 8	Cytoplasm		Cell 9	Nucleus		Cell 9	Cytoplasm		Cell 10	Nucleus		Cell 10	Cytoplasm		Cell 11	Nucleus		Cell 11	Cytoplasm		Cell 12	Nucleus		Cell 12	Cytoplasm
Position (µM)	Fluorescence Intensity	Nuc Average	Position (µM)	Fluorescence Intensity	Cyto Average	Position (µM)	Fluorescence Intensity	Nuc Av - Bkgd	Position (µM)	Fluorescence Intensity	Cyto Av - Bkgd	Position (µM)	Fluorescence Intensity	Nuc Av - Bkgd	Position (µM)	Fluorescence Intensity	Cyto Av - Bkgd	Position (µM)	Fluorescence Intensity	Nuc Av - Bkgd	Position (µM)	Fluorescence Intensity	Cyto Av - Bkgd	Position (µM)	Fluorescence Intensity	Nuc Av - Bkgd	Position (µM)	Fluorescence Intensity	Cyto Av - Bkgd	Position (µM)	Fluorescence Intensity	Nuc Av - Bkgd	Position (µM)	Fluorescence Intensity	Cyto Av - Bkgd
0	224	211.006	0	273	284.213	0	270	218.368	0	285	301.822	0	1068	1268.24	0	2339	1673.99	0	3102	2901.02	0	2675.5	3515.11	0	1994	1951.56	0	1939	2262.57	0	1155	1345.24	0	1398	1799.75
0.1064	215.92		0.1064	258.08	Cyto:Nuc	0.1064	239.12		0.1064	281.08	Cyto:Nuc	0.1064	1092.84		0.1064	2361.39	Cyto:Nuc	0.2128	3006.39		0.2128	2701.73	Cyto:Nuc	0.2128	1820.48		0.2128	1897.4	Cyto:Nuc	0.2128	1161.4		0.2128	1367.36	Cyto:Nuc				Cell 7	Nucleus		Cell 7	Cytoplasm		Cell 8	Nucleus		Cell 8	Cytoplasm
0.2128	218.92		0.2128	256.12	1.34694	0.2128	241.4		0.2128	299.76	1.38217	0.2128	1145.05		0.2128	2395.29	1.31993	0.4256	2918.97		0.4256	2677.13	1.21168	0.4256	1878.64		0.4256	1887.36	1.15937	0.4256	1175		0.4256	1388.72	1.33787				Position (µM)	Fluorescence Intensity	Nuc Average	Position (µM)	Fluorescence Intensity	Cyto Average	Position (µM)	Fluorescence Intensity	Nuc Av - Bkgd	Position (µM)	Fluorescence Intensity
0.3192	213.92		0.3192	270.64		0.3192	232.68		0.3192	286.68		0.3192	1140.75		0.3192	2287.96		0.6384	2794.22		0.6384	2810.72		0.6384	1875.64		0.6384	1997.48		0.6384	1194.84		0.6384	1458.56					0	2273	2093.5	0	3099	3322.56	0	915	1113.19	0	951
0.4256	210.96		0.4256	275.28		0.4256	245.44		0.4256	268.44		0.4256	1159.42		0.4256	2212.82		0.8512	2804.54		0.8512	2979.74		0.8512	1895		0.8512	2095.08		0.8512	1188.68		0.8512	1458.16					0.2128	2300.2		0.2128	3101.04	Cyto:Nuc	0.2128	912.8		0.2128	1017.32
0.532	210		0.532	315		0.532	256		0.532	294		0.532	1148.67		0.532	2165.41		1.064	2774.62		1.064	3153.36		1.064	1869		1.064	2094		1.064	1152		1.064	1514					0.4256	2309.08		0.4256	3117.72	1.58708	0.4256	934.56		0.4256	1024.08
0.6384	211.08		0.6384	276.2		0.6384	245.24		0.6384	296		0.6384	1173.72		0.6384	2178.91		1.2768	2841.8		1.2768	3269.11		1.2768	1897.2		1.2768	2146.48		1.2768	1225.72		1.2768	1427.56					0.6384	2318.32		0.6384	3148.96		0.6384	926.4		0.6384	1077.92
0.7448	215.88		0.7448	276.2		0.7448	238.12		0.7448	284.72		0.7448	1215.48		0.7448	2164.76		1.4896	2977.86		1.4896	3324		1.4896	1872.32		1.4896	2131.52		1.4896	1208.32		1.4896	1445.84					0.8512	2332.96		0.8512	3195.04		0.8512	930.52		0.8512	1163.44
0.8512	226.8		0.8512	295.96		0.8512	234.2		0.8512	295.72		0.8512	1219.24		0.8512	2133.63		1.7024	3107.1		1.7024	3436.48		1.7024	1788.12		1.7024	2138.6		1.7024	1233.08		1.7024	1540.76					1.064	2273		1.064	3190		1.064	949		1.064	1237
0.9576	220.28		0.9576	288.48		0.9576	239.12		0.9576	297.8		0.9576	1201.73		0.9576	2153.5		1.9152	3116.02		1.9152	3476.82		1.9152	1820.52		1.9152	2179.92		1.9152	1252.8		1.9152	1634.84					1.2768	2275		1.2768	3227.48		1.2768	978.68		1.2768	1350.4
1.064	222		1.064	271		1.064	236		1.064	261		1.064	1212.64		1.064	2148.2		2.128	3063.16		2.128	3428.43		2.128	1714		2.128	2140		2.128	1183		2.128	1676					1.4896	2263.44		1.4896	3230.72		1.4896	984.16		1.4896	1447.48
1.1704	208.76		1.1704	278.28		1.1704	224.24		1.1704	280.2		1.1704	1224.15		1.1704	2197.57		2.3408	2977.2		2.3408	3637.92		2.3408	1775.08		2.3408	2057.28		2.3408	1223.72		2.3408	1707.96					1.7024	2251.92		1.7024	3257.84		1.7024	961.96		1.7024	1523.6
1.2768	215.88		1.2768	287.44		1.2768	222.84		1.2768	280		1.2768	1206.29		1.2768	2231.26		2.5536	2927.91		2.5536	3718.26		2.5536	1808.48		2.5536	2008.96		2.5536	1227.6		2.5536	1760.08					1.9152	2249.92		1.9152	3250.28		1.9152	992.16		1.9152	1621.08
1.3832	222.68		1.3832	282.2		1.3832	218.96		1.3832	276.76		1.3832	1193.16		1.3832	2130.21		2.7664	2958.03		2.7664	3700.43		2.7664	1816.12		2.7664	2021.28		2.7664	1191.08		2.7664	1790.64					2.128	2203		2.128	3266		2.128	1022		2.128	1714
1.4896	216.4		1.4896	279.44		1.4896	219.84		1.4896	266.44		1.4896	1185.52		1.4896	2021.95		2.9792	2985.57		2.9792	3465.79		2.9792	1809.72		2.9792	2052.52		2.9792	1206.6		2.9792	1771.48					2.3408	2217.4		2.3408	3251.32		2.3408	1051.84		2.3408	1770.36
1.596	222		1.596	252		1.596	242		1.596	279		1.596	1173.92		1.596	1998.74		3.192	2950.09		3.192	3308.7		3.192	1842		3.192	2091		3.192	1228		3.192	1849					2.5536	2252.4		2.5536	3224		2.5536	1066.28		2.5536	1799.2
1.7024	220.16		1.7024	265.12		1.7024	223.68		1.7024	272.52		1.7024	1181.51		1.7024	2003.13		3.4048	2922.64		3.4048	3235.22		3.4048	1857.44		3.4048	2183.56		3.4048	1268.04		3.4048	1842.12					2.7664	2322.16		2.7664	3272.92		2.7664	1080.24		2.7664	1837.72
1.8088	218.84		1.8088	247.32		1.8088	219.08		1.8088	274.76		1.8088	1189.75		1.8088	2028.05		3.6176	2797.05		3.6176	3247.64		3.6176	1915		3.6176	2166.36		3.6176	1293.04		3.6176	1822.32					2.9792	2394.92		2.9792	3344.68		2.9792	1119		2.9792	1865.76
1.9152	206.32		1.9152	254.36		1.9152	223.24		1.9152	265.08		1.9152	1174.76		1.9152	2083.27		3.8304	2819.64		3.8304	3339		3.8304	1912.76		3.8304	2170.08		3.8304	1267.32		3.8304	1836.44					3.192	2492		3.192	3402		3.192	1194		3.192	1884
2.0216	209.92		2.0216	256.28		2.0216	227.28		2.0216	272.68		2.0216	1186.67		2.0216	2047.91		4.0432	2822.62		4.0432	3460.38		4.0432	1901.6		4.0432	2221.08		4.0432	1266.28		4.0432	1834.56					3.4048	2481.92		3.4048	3369.6		3.4048	1244.6		3.4048	1901.56
2.128	223		2.128	268		2.128	229		2.128	261		2.128	1162.6		2.128	2048.96		4.256	2810.21		4.256	3645.68		4.256	2001		4.256	2152		4.256	1290		4.256	1768					3.6176	2439.4		3.6176	3379.04		3.6176	1272.32		3.6176	1895.36
2.2344	222.8		2.2344	252.2		2.2344	227.12		2.2344	264.4		2.2344	1134.06		2.2344	2088.9		4.4688	2811		4.4688	3723.93		4.4688	1930.52		4.4688	2151.52		4.4688	1294.96		4.4688	1845.32					3.8304	2440.28		3.8304	3388.56		3.8304	1271.56		3.8304	1903.24
2.3408	222.56		2.3408	256.56		2.3408	230.52		2.3408	266.8		2.3408	1159.44		2.3408	2081.66		4.6816	2815.34		4.6816	3664.01		4.6816	1987.48		4.6816	2197.48		4.6816	1328.92		4.6816	1859.08					4.0432	2401.84		4.0432	3408.28		4.0432	1248.76		4.0432	1871.88
2.4472	217.68		2.4472	258.56		2.4472	230.6		2.4472	275.52		2.4472	1171.24		2.4472	2040.48		4.8944	2882.23		4.8944	3712.7		4.8944	1984.44		4.8944	2285.28		4.8944	1321.6		4.8944	1830.24					4.256	2307		4.256	3411		4.256	1250		4.256	1836
2.5536	214.76		2.5536	249.56		2.5536	235.56		2.5536	288.8		2.5536	1185.2		2.5536	2045.41		5.1072	2924.75		5.1072	3712.36		5.1072	1998.52		5.1072	2351.52		5.1072	1333.64		5.1072	1870.8					4.4688	2351.48		4.4688	3457.6		4.4688	1231.36		4.4688	1872.88
2.66	253		2.66	263		2.66	220		2.66	266		2.66	1154.5		2.66	2021.5		5.32	2952.81		5.32	3659.7		5.32	2046		5.32	2348		5.32	1359		5.32	1889					4.6816	2335.72		4.6816	3453.6		4.6816	1183.32		4.6816	1866.64
2.7664	205.68		2.7664	240.2		2.7664	217.4		2.7664	283.96		2.7664	1150.6		2.7664	1937.29		5.5328	2901.49		5.5328	3706		5.5328	2061.68		5.5328	2368.04		5.5328	1337.36		5.5328	1910.8					4.8944	2288.72		4.8944	3402.52		4.8944	1122.6		4.8944	1901.36
2.8728	202.04		2.8728	236.16		2.8728	220.28		2.8728	291.08		2.8728	1112.75		2.8728	1898.36		5.7456	2862.86		5.7456	3794.4		5.7456	2068.72		5.7456	2440.24		5.7456	1332.76		5.7456	1886.92					5.1072	2244.24		5.1072	3415.96		5.1072	1117.44		5.1072	1956.4
2.9792	225.12		2.9792	251.28		2.9792	232.36		2.9792	291.64		2.9792	1118.72		2.9792	1904.3		5.9584	2954.71		5.9584	3787.93		5.9584	2076.68		5.9584	2451.68		5.9584	1318.4		5.9584	1885.44					5.32	2258		5.32	3528		5.32	1108		5.32	2039
3.0856	224.92		3.0856	245.84		3.0856	223.92		3.0856	282.64		3.0856	1122.59		3.0856	1974.61		6.1712	2909.94		6.1712	3745.93		6.1712	2085.2		6.1712	2409.28		6.1712	1343.24		6.1712	1932.88					5.5328	2291.32		5.5328	3488.48		5.5328	1064.6		5.5328	2055.84
3.192	234		3.192	255		3.192	213		3.192	267		3.192	1083.76		3.192	1964.04		6.384	2952.44		6.384	3654.11		6.384	2164		6.384	2382		6.384	1381		6.384	2006					5.7456	2261.24		5.7456	3502.16		5.7456	1038.32		5.7456	2121.24
3.2984	216.56		3.2984	232.96		3.2984	239.12		3.2984	271.48		3.2984	1158.3		3.2984	1864.27		6.5968	2963.96		6.5968	3494.52		6.5968	2083.12		6.5968	2475.08		6.5968	1445.6		6.5968	2013.92					5.9584	2218.96		5.9584	3507.56		5.9584	1056.16		5.9584	2127.76
3.4048	209.44		3.4048	252.72		3.4048	246.96		3.4048	272.24		3.4048	1178.95		3.4048	1906.83		6.8096	2896.46		6.8096	3531.98		6.8096	2052.4		6.8096	2441.36		6.8096	1484.64		6.8096	1998.16					6.1712	2180.92		6.1712	3500.88		6.1712	1070.56		6.1712	2093.76
3.5112	196.64		3.5112	248.96		3.5112	236.48		3.5112	295.56		3.5112	1170.95		3.5112	1765.53		7.0224	2911.64		7.0224	3552.57		7.0224	2044.08		7.0224	2353.92		7.0224	1486.8		7.0224	1936.96					6.384	2162		6.384	3486		6.384	1110		6.384	2070
3.6176	193.48		3.6176	251.2		3.6176	221		3.6176	297.2		3.6176	1185.54		3.6176	1705.01		7.2352	2952.59		7.2352	3494.18		7.2352	2057.52		7.2352	2355.92		7.2352	1521.68		7.2352	1980.64					6.5968	2091.12		6.5968	3470.76		6.5968	1104.2		6.5968	2037.64
3.724	207		3.724	249		3.724	229		3.724	306		3.724	1235.01		3.724	1711.8		7.448	3011.57		7.448	3565.86		7.448	2075		7.448	2339		7.448	1502		7.448	1994					6.8096	2046.32		6.8096	3483.4		6.8096	1106.68		6.8096	1983.8
3.8304	191.48		3.8304	257.32		3.8304	219.8		3.8304	293.04		3.8304	1280.16		3.8304	1644.9		7.6608	2971.25		7.6608	3634.92		7.6608	2052.4		7.6608	2389.96		7.6608	1571.84		7.6608	1935.32					7.0224	2004.48		7.0224	3518.04		7.0224	1085.36		7.0224	1971.2
3.9368	190.2		3.9368	262.36		3.9368	232.16		3.9368	289.44		3.9368	1347.75		3.9368	1618.22		7.8736	2945.43		7.8736	3644.07		7.8736	2023.4		7.8736	2454.4		7.8736	1594.52		7.8736	1962.96					7.2352	1928.36		7.2352	3513.8		7.2352	1091.36		7.2352	1977.36
4.0432	197.16		4.0432	258.96		4.0432	223.56		4.0432	290.16		4.0432	1420.82		4.0432	1602.86		8.0864	2934.74		8.0864	3748.21		8.0864	2018.32		8.0864	2498.32		8.0864	1567.76		8.0864	1939.92					7.448	1900		7.448	3474		7.448	1107		7.448	2002
4.1496	201.72		4.1496	254.72		4.1496	212.88		4.1496	293.2		4.1496	1454.98		4.1496	1603.1		8.2992	2890.39		8.2992	3605.62		8.2992	2051.64		8.2992	2520.4		8.2992	1564.6		8.2992	1890.4					7.6608	1829.56		7.6608	3401.52		7.6608	1127.8		7.6608	1998.92
4.256	187		4.256	263		4.256	222		4.256	308		4.256	1533.68		4.256	1630.64		8.512	2828.43		8.512	3591.89		8.512	2101		8.512	2498		8.512	1524		8.512	1999					7.8736	1763.12		7.8736	3394.56		7.8736	1141.8		7.8736	1997.32
4.3624	194.96		4.3624	263.92		4.3624	227.84		4.3624	292.04		4.3624	1598.3		4.3624	1680.47		8.7248	2804.27		8.7248	3723.88		8.7248	2038.72		8.7248	2543.32		8.7248	1503.4		8.7248	1898.16					8.0864	1715.88		8.0864	3333.24		8.0864	1169.68		8.0864	1938.8
4.4688	198.6		4.4688	260.52		4.4688	226.6		4.4688	298.04		4.4688	1595.82		4.4688	1758.96		8.9376	2841.14		8.9376	3865.21		8.9376	1992.72		8.9376	2514.32		8.9376	1467.64		8.9376	1879.44					8.2992	1680.88		8.2992	3327		8.2992	1191.28		8.2992	1890.6
4.5752	198.88		4.5752	288.08		4.5752	223.56		4.5752	297.36		4.5752	1600.91		4.5752	1811.26		9.1504	2884.87		9.1504	3819.77		9.1504	1920.6		9.1504	2475.32		9.1504	1468.48		9.1504	1875.44					8.512	1691		8.512	3339		8.512	1197		8.512	1860
4.6816	209.56		4.6816	275.36		4.6816	226.36		4.6816	292.8		4.6816	1649.36		4.6816	1819.24		9.3632	2817.04		9.3632	3735.78		9.3632	1903		9.3632	2462.4		9.3632	1466.64		9.3632	1867.04					8.7248	1665.48		8.7248	3340.56		8.7248	1179.68		8.7248	1777.4
4.788	220		4.788	282		4.788	239		4.788	286		4.788	1609.88		4.788	1728.05		9.576	2811.48		9.576	3720.99		9.576	1947		9.576	2501		9.576	1438		9.576	1973					8.9376	1660.56		8.9376	3403		8.9376	1210		8.9376	1745.88
4.8944	219.68		4.8944	258.36		4.8944	217		4.8944	296.16		4.8944	1531.27		4.8944	1666.16		9.7888	2814.51		9.7888	3792.27		9.7888	1932.84		9.7888	2432.72		9.7888	1420.56		9.7888	1950.52					9.1504	1635.12		9.1504	3464.24		9.1504	1221.72		9.1504	1683.48
5.0008	213.76		5.0008	280.68		5.0008	221.72		5.0008	300.72		5.0008	1465.59		5.0008	1688.19		10.0016	2738.3		10.0016	3784.52		10.0016	1973.64		10.0016	2335.96		10.0016	1384.6		10.0016	1908.08					9.3632	1649		9.3632	3370.08		9.3632	1207.44		9.3632	1617.84
5.1072	214.08		5.1072	276.16		5.1072	225.08		5.1072	309.96		5.1072	1467.98		5.1072	1706.84		10.2144	2806.52		10.2144	3842.27		10.2144	1927.24		10.2144	2264.84		10.2144	1388.6		10.2144	1902.8	Cyto Av - Bkgd				9.576	1635		9.576	3296		9.576	1183		9.576	1584
5.2136	218.48		5.2136	292.44		5.2136	219.16		5.2136	310.04		5.2136	1453.09		5.2136	1702.57		10.4272	2781		10.4272	3754		10.4272	1941.52		10.4272	2218.84		10.4272	1415.24		10.4272	1859.56	1799.75				9.7888	1669.6		9.7888	3176.12		9.7888	1191.24		9.7888	1614.76
5.32	200		5.32	294		5.32	213		5.32	316		5.32	1482		5.32	1656								10.64	1926		10.64	2160		10.64	1448		10.64	1813	Cyto:Nuc				10.0016	1694.04		10.0016	3107.88		10.0016	1195.64		10.0016	1589.44
5.4264	221.6		5.4264	292.04		5.4264	229.8		5.4264	311.2		5.4264	1490.87		5.4264	1702.09																			1.33787				10.2144	1700.32		10.2144	3011		10.2144	1233.56		10.2144	1549.08
5.5328	216.88		5.5328	290		5.5328	230.12		5.5328	309.88		5.5328	1527.44		5.5328	1715.13																							10.4272	1702.96		10.4272	2917.24		10.4272	1227.2		10.4272	1520.88
5.6392	219.84		5.6392	279.2		5.6392	220.84		5.6392	316.44		5.6392	1588.35		5.6392	1663.29																							10.64	1714		10.64	2831		10.64	1193		10.64	1504
5.7456	218.84		5.7456	272.92		5.7456	242.52		5.7456	309.92		5.7456	1505.57		5.7456	1554.37
5.852	216		5.852	274		5.852	241		5.852	286		5.852	1526.74		5.852	1496.82
5.9584	201.4		5.9584	278.92		5.9584	226.92		5.9584	312.16		5.9584	1498.15		5.9584	1447.16
6.0648	188.6		6.0648	297		6.0648	224.64		6.0648	316.08		6.0648	1469.45		6.0648	1473.59
6.1712	205.04		6.1712	299.08		6.1712	233		6.1712	324.2		6.1712	1430.39		6.1712	1517.51
6.2776	215.04		6.2776	280.16		6.2776	210.2		6.2776	320.76		6.2776	1351.26		6.2776	1551.4
6.384	205		6.384	315		6.384	206		6.384	334		6.384	1320.28		6.384	1505																							Cell 13	Nucleus		Cell 13	Cytoplasm		Cell 14	Nucleus		Cell 14	Cytoplasm
6.4904	209.76		6.4904	280.48		6.4904	205.96		6.4904	313.12		6.4904	1256.33		6.4904	1463.35																							Position (µM)	Fluorescence Intensity	Nuc Average	Position (µM)	Fluorescence Intensity	Cyto Average	Position (µM)	Fluorescence Intensity	Nuc Av - Bkgd	Position (µM)	Fluorescence Intensity
6.5968	213.12		6.5968	297.96		6.5968	208.44		6.5968	301.64		6.5968	1246.27		6.5968	1439.96																							0	624	813.199	0	1469	1867.28	0	1137	1331.21	0	2325
6.7032	202.8		6.7032	293.32		6.7032	218.88		6.7032	312.68		6.7032	1175.58		6.7032	1476.02																							0.1064	652.68		0.1064	1481.48	Cyto:Nuc	0.1064	1136.98		0.1064	2437.84
6.8096	204.08		6.8096	279.92		6.8096	211.08		6.8096	306.76		6.8096	1163.06		6.8096	1411.32																							0.2128	728.56		0.2128	1497.32	2.29622	0.2128	1151.88		0.2128	2327.96
6.916	194		6.916	274		6.916	187		6.916	319		6.916	1152.75		6.916	1436.37																							0.3192	736		0.3192	1466.88		0.3192	1148.04		0.3192	2328.38
7.0224	215.96		7.0224	302		7.0224	208.04		7.0224	299.44		7.0224	1156.02		7.0224	1429.14																							0.4256	750.36		0.4256	1412.04		0.4256	1188.68		0.4256	2312.84
7.1288	209.08		7.1288	291.4		7.1288	191.44		7.1288	303.48		7.1288	1203.84		7.1288	1483.87																							0.532	798		0.532	1431		0.532	1170.7		0.532	2425.8
7.2352	195.16		7.2352	282.16		7.2352	189.44		7.2352	300.64		7.2352	1185.53		7.2352	1551.76																							0.6384	804.76		0.6384	1331.28		0.6384	1193		0.6384	2328.32
7.3416	199.16		7.3416	306.4		7.3416	208.2		7.3416	293.6		7.3416	1194.82		7.3416	1558.89																							0.7448	835.28		0.7448	1299.24		0.7448	1142.56		0.7448	2440.48
7.448	227		7.448	294		7.448	214		7.448	307		7.448	1249.48		7.448	1608.72																							0.8512	855.76		0.8512	1254.4		0.8512	1182.24		0.8512	2376.44
7.5544	216.16		7.5544	302.72		7.5544	203.36		7.5544	318.24		7.5544	1272.9		7.5544	1590.96																							0.9576	901.68		0.9576	1295.96		0.9576	1147.34		0.9576	2624.1
7.6608	211.92		7.6608	295.92		7.6608	193.96		7.6608	309.56		7.6608	1254.25		7.6608	1555.4																							1.064	914		1.064	1343		1.064	1172		1.064	2570.2
7.7672	220.48		7.7672	311.8		7.7672	205.68		7.7672	297.24		7.7672	1266.2		7.7672	1513.05																							1.1704	906.08		1.1704	1426.08		1.1704	1175.08		1.1704	2634.9
7.8736	225.8		7.8736	311.28		7.8736	206.2		7.8736	298.64		7.8736	1223.29		7.8736	1466.97																							1.2768	879.44		1.2768	1441.52		1.2768	1130		1.2768	2717.88
7.98	221		7.98	295		7.98	187		7.98	295		7.98	1179.75		7.98	1450																							1.3832	883.52		1.3832	1339.88		1.3832	1153.46		1.3832	2690.72
8.0864	219.68		8.0864	283.68		8.0864	201.44		8.0864	309.4		8.0864	1174.18		8.0864	1433.53																							1.4896	829.96		1.4896	1318.52		1.4896	1105.92		1.4896	2701.56
8.1928	211.24		8.1928	294.92		8.1928	207.56		8.1928	326		8.1928	1199.29		8.1928	1447.3																							1.596	831		1.596	1269		1.596	1116.9		1.596	2746.3
8.2992	202.04		8.2992	316.92		8.2992	194.88		8.2992	327.84		8.2992	1209.89		8.2992	1426.19																							1.7024	801.48		1.7024	1312.16		1.7024	1118.76		1.7024	2684.96
8.4056	202.48		8.4056	317.24		8.4056	197.4		8.4056	338.4		8.4056	1241.66		8.4056	1375.69																							1.8088	762.08		1.8088	1302.4		1.8088	1171.92		1.8088	2679.04
8.512	200		8.512	290		8.512	186		8.512	309		8.512	1271.32		8.512	1404.68																							1.9152	734.04		1.9152	1318.16		1.9152	1134.96		1.9152	2608.68
8.6184	202.84		8.6184	310.36		8.6184	205.6		8.6184	333.08		8.6184	1275.93		8.6184	1422.19																							2.0216	726.44		2.0216	1402.84		2.0216	1156.64		2.0216	2626.88
8.7248	197.72		8.7248	314		8.7248	202.64		8.7248	342.36		8.7248	1287.42		8.7248	1382.84																							2.128	727		2.128	1467		2.128	1153.4		2.128	2643.8
8.8312	203.76		8.8312	313.92		8.8312	204.08		8.8312	316.6		8.8312	1329.35		8.8312	1386.12																							2.2344	771		2.2344	1544.92		2.2344	1190.54		2.2344	2623.3
8.9376	213.72		8.9376	323.72		8.9376	202.8		8.9376	312.56		8.9376	1360.01		8.9376	1324.97																							2.3408	741.76		2.3408	1520.36		2.3408	1141.52		2.3408	2590.12
9.044	184		9.044	290		9.044	215		9.044	339		9.044	1314.21		9.044	1293.68																							2.4472	759.24		2.4472	1497.92		2.4472	1116.98		2.4472	2512.62
9.1504	211.76		9.1504	321.52		9.1504	204.52		9.1504	319.88		9.1504	1313		9.1504	1194.55																							2.5536	758.24		2.5536	1509.48		2.5536	1069.84		2.5536	2503.36
9.2568	221.64		9.2568	323.84		9.2568	199.12		9.2568	311.6		9.2568	1270.29		9.2568	1144.59																							2.66	707		2.66	1509		2.66	1053.5		2.66	2552
9.3632	221.28		9.3632	310		9.3632	191.68		9.3632	306.12		9.3632	1286.26		9.3632	1091.43																							2.7664	744.76		2.7664	1573.2		2.7664	1039.2		2.7664	2436.68
9.4696	218.8		9.4696	318.36		9.4696	188.84		9.4696	301.84		9.4696	1241.62		9.4696	1075.4																							2.8728	753.48		2.8728	1638.88		2.8728	1065.66		2.8728	2455.62
9.576	222		9.576	337		9.576	207		9.576	312		9.576	1232.6		9.576	1079.72																							2.9792	768.88		2.9792	1639.92		2.9792	1010.36		2.9792	2563.44
9.6824	203.08		9.6824	323.72		9.6824	200.8		9.6824	326.36		9.6824	1213.03		9.6824	1103.23																							3.0856	756		3.0856	1635.64		3.0856	1071.54		3.0856	2572.42
9.7888	205.32		9.7888	317.48		9.7888	210.72		9.7888	320.8		9.7888	1204.07		9.7888	1104.99																							3.192	750		3.192	1605		3.192	1078.6		3.192	2710.4
9.8952	200.04		9.8952	315.88		9.8952	212.96		9.8952	309.44		9.8952	1186.67		9.8952	1104.48																							3.2984	755.32		3.2984	1646.96		3.2984	1104.42		3.2984	2591.1
10.0016	207.64		10.0016	319.96		10.0016	216.84		10.0016	329.52		10.0016	1156.14		10.0016	1127.55																							3.4048	764.96		3.4048	1670.92		3.4048	1136.28		3.4048	2491.12
10.108	212		10.108	318		10.108	203		10.108	338		10.108	1181.03		10.108	1202.1																							3.5112	778.64		3.5112	1643.68		3.5112	1176.66		3.5112	2444.54
10.2144	198.92		10.2144	322.88		10.2144	206.64		10.2144	347.76		10.2144	1160.88		10.2144	1207.56																							3.6176	794.28		3.6176	1629.4		3.6176	1198.92		3.6176	2451.92
10.3208	210.12		10.3208	312.96		10.3208	202.96		10.3208	352.56		10.3208	1179.33		10.3208	1259.36																							3.724	850		3.724	1633		3.724	1186.4		3.724	2471.1
10.4272	213.24		10.4272	316.24		10.4272	200.6		10.4272	355.04		10.4272	1169.96		10.4272	1286.96																							3.8304	813.04		3.8304	1664.44		3.8304	1148.08		3.8304	2493.08
10.5336	200.6		10.5336	331.72		10.5336	193.8		10.5336	355.24		10.5336	1128.59		10.5336	1293.19																							3.9368	830.76		3.9368	1673.4		3.9368	1130.92		3.9368	2441.1
10.64	199		10.64	327		10.64	194		10.64	355		10.64	1148		10.64	1279																							4.0432	831.16		4.0432	1799.08		4.0432	1108.64		4.0432	2339.12
																																							4.1496	844.8		4.1496	1832.72		4.1496	1193.32		4.1496	2351.52
																																							4.256	894		4.256	1838		4.256	1196.2		4.256	2265.8
Cell 13	Nucleus		Cell 13	Cytoplasm		Cell 14	Nucleus		Cell 14	Cytoplasm		Cell 15	Nucleus		Cell 15	Cytoplasm		Cell 16	Nucleus		Cell 16	Cytoplasm		Cell 17	Nucleus		Cell 17	Cytoplasm		Cell 18	Nucleus		Cell 18	Cytoplasm					4.3624	854.08		4.3624	1765.32		4.3624	1170.88		4.3624	2344.64
Position (µM)	Fluorescence Intensity	Nuc Average	Position (µM)	Fluorescence Intensity	Cyto Average	Position (µM)	Fluorescence Intensity	Nuc Av - Bkgd	Position (µM)	Fluorescence Intensity	Cyto Av - Bkgd	Position (µM)	Fluorescence Intensity	Nuc Av - Bkgd	Position (µM)	Fluorescence Intensity	Cyto Av - Bkgd	Position (µM)	Fluorescence Intensity	Nuc Av - Bkgd	Position (µM)	Fluorescence Intensity	Cyto Av - Bkgd	Position (µM)	Fluorescence Intensity	Nuc Av - Bkgd	Position (µM)	Fluorescence Intensity	Cyto Av - Bkgd	Position (µM)	Fluorescence Intensity	Nuc Av - Bkgd	Position (µM)	Fluorescence Intensity	Cyto Av - Bkgd				4.4688	900.16		4.4688	1722.16		4.4688	1313.36		4.4688	2341.52
0	2233	2270.27	0	2935	3133.61	0	1990	2373.62	0	4065.75	3423.31	0	1549	1651.24	0	1883	1983.2	0	2604	2766.09	0	2898	3361.63	0	2002	1863.85	0	1734	1843.85	0	2334.75	2296.48	0	2470.75	2657.22				4.5752	884.8		4.5752	1767.76		4.5752	1258.8		4.5752	2302.76
0.2128	2262.64		0.2128	2986.68	Cyto:Nuc	0.2128	1890.61		0.2128	4095	Cyto:Nuc	0.2128	1531.96		0.2128	1876.56	Cyto:Nuc	0.2128	2542.02		0.2128	3048.72	Cyto:Nuc	0.2128	1991.33		0.2128	1769.32	Cyto:Nuc	0.2128	2292.16		0.2128	2586.38	Cyto:Nuc				4.6816	864.12		4.6816	1809.48		4.6816	1235.28		4.6816	2473.24
0.4256	2245.92		0.4256	3022.2	1.38029	0.4256	1828.41		0.4256	4095	1.44223	0.4256	1512.2		0.4256	1922.68	1.20104	0.4256	2502.38		0.4256	3032.81	1.2153	0.4256	2001.93		0.4256	1823.73	0.98927	0.4256	2316.96		0.4256	2598.6	1.15708				4.788	848		4.788	1934		4.788	1234.3		4.788	2402.8
0.6384	2211.16		0.6384	3103.68		0.6384	1783.08		0.6384	4095		0.6384	1494.4		0.6384	1963.24		0.6384	2535.11		0.6384	3151.45		0.6384	2026.09		0.6384	1860.01		0.6384	2304.71		0.6384	2525.66					4.8944	898.64		4.8944	1967.08		4.8944	1152.96		4.8944	2540.72
0.8512	2195.44		0.8512	3093.16		0.8512	1781.87		0.8512	4095		0.8512	1490.4		0.8512	1961		0.8512	2565.89		0.8512	3296.7		0.8512	2011.26		0.8512	1842.19		0.8512	2280.82		0.8512	2493.1					5.0008	918.68		5.0008	1996		5.0008	1200.34		5.0008	2481.18
1.064	2135		1.064	3149		1.064	1815.64		1.064	4095		1.064	1427		1.064	1946		1.064	2572.6		1.064	3313.08		1.064	2052.64		1.064	1874.52		1.064	2341.92		1.064	2455.52					5.1072	912.2		5.1072	2017.04		5.1072	1189.32		5.1072	2486.64
1.2768	2188.52		1.2768	3155.36		1.2768	1852.33		1.2768	4095		1.2768	1508.64		1.2768	1954		1.2768	2515.58		1.2768	3410.44		1.2768	1957.41		1.2768	1876.94		1.2768	2310.64		1.2768	2535.88					5.2136	938.92		5.2136	1978.84		5.2136	1202.16		5.2136	2442.1
1.4896	2178.52		1.4896	3125.56		1.4896	1888.7		1.4896	4094.88		1.4896	1460.12		1.4896	1987.84		1.4896	2508.31		1.4896	3455.87		1.4896	1955.47		1.4896	1872.39		1.4896	2362.52		1.4896	2563.94					5.32	955		5.32	2037		5.32	1218		5.32	2528
1.7024	2209.12		1.7024	3108.76		1.7024	1944.07		1.7024	4093.8		1.7024	1447.4		1.7024	2030.12		1.7024	2590.37		1.7024	3371.14		1.7024	1914.24		1.7024	1904.8		1.7024	2263.12		1.7024	2573.51					5.4264	979.24		5.4264	2065.4		5.4264	1145.98		5.4264	2460.68
1.9152	2189.08		1.9152	3145.76		1.9152	2022.3		1.9152	4062.48		1.9152	1481.76		1.9152	2033		1.9152	2609.34		1.9152	3476		1.9152	1930.67		1.9152	1918.88		1.9152	2294.83		1.9152	2584.82					5.5328	977.64		5.5328	2040.92		5.5328	1221.04		5.5328	2360.28
2.128	2203		2.128	3152		2.128	2028.56		2.128	4031.23		2.128	1484		2.128	2064		2.128	2602.32		2.128	3415.44		2.128	1955.72		2.128	1930.96		2.128	2271.84		2.128	2657.52					5.6392	974.84		5.6392	2033.68		5.6392	1212.46		5.6392	2311.46
2.3408	2242.2		2.3408	3093		2.3408	2017.79		2.3408	3883.43		2.3408	1477.96		2.3408	2040.16		2.3408	2664.47		2.3408	3359.8		2.3408	1966.19		2.3408	1937.4		2.3408	2267.86		2.3408	2695.42					5.7456	974		5.7456	2022.68		5.7456	1193.84		5.7456	2267.48
2.5536	2271.36		2.5536	3079.96		2.5536	2028.55		2.5536	3891.09		2.5536	1509.8		2.5536	2032.8		2.5536	2728.48		2.5536	3300.06		2.5536	1965.32		2.5536	1928.79		2.5536	2345.29		2.5536	2642.51					5.852	960		5.852	2045		5.852	1183		5.852	2274.3
2.7664	2296.52		2.7664	3102.48		2.7664	2052.91		2.7664	3869.09		2.7664	1509.48		2.7664	2036.52		2.7664	2734.97		2.7664	3224.66		2.7664	1963.75		2.7664	1920.86		2.7664	2365.47		2.7664	2665.3					5.9584	987.48		5.9584	2015.88		5.9584	1183.12		5.9584	2204
2.9792	2366.28		2.9792	3150.16		2.9792	2027.41		2.9792	3905.17		2.9792	1527.76		2.9792	1951.88		2.9792	2694.97		2.9792	3217.31		2.9792	1916.85		2.9792	1954.16		2.9792	2358.12		2.9792	2655.88					6.0648	983.2		6.0648	1956.6		6.0648	1253.62		6.0648	2249.24
3.192	2338		3.192	3194		3.192	1943.85		3.192	3916.44		3.192	1567		3.192	1886		3.192	2719.44		3.192	3266.76		3.192	1895.8		3.192	1954.36		3.192	2352.2		3.192	2738.2					6.1712	960.64		6.1712	2004.68		6.1712	1189.6		6.1712	2253.72
3.4048	2365.28		3.4048	3239.28		3.4048	1911.97		3.4048	4014.1		3.4048	1593.08		3.4048	1905.24		3.4048	2746.71		3.4048	3311.74		3.4048	1913.61		3.4048	1939.5		3.4048	2340.53		3.4048	2834.43					6.2776	923.64		6.2776	2015.56		6.2776	1222.82		6.2776	2202.92
3.6176	2369.12		3.6176	3173.92		3.6176	1926.16		3.6176	3996.95		3.6176	1612.44		3.6176	1908.08		3.6176	2737.09		3.6176	3358.15		3.6176	1875.64		3.6176	1945.55		3.6176	2313.7		3.6176	2893.02					6.384	934		6.384	2123		6.384	1168.6		6.384	2142.6
3.8304	2332.44		3.8304	3231.28		3.8304	1940.52		3.8304	3969.75		3.8304	1677.28		3.8304	1964.08		3.8304	2714.1		3.8304	3351.27		3.8304	1863.74		3.8304	1992.02		3.8304	2306.71		3.8304	2913.01					6.4904	912.12		6.4904	2133.12		6.4904	1241.84		6.4904	2140.06
4.0432	2340.12		4.0432	3246.4		4.0432	1930.27		4.0432	4057		4.0432	1701.4		4.0432	2016		4.0432	2733.14		4.0432	3338.88		4.0432	1838.55		4.0432	1977.78		4.0432	2321.7		4.0432	2906.21					6.5968	917.52		6.5968	2175.32		6.5968	1216.96		6.5968	2154.24
4.256	2311		4.256	3345		4.256	1906.96		4.256	4039.85		4.256	1624		4.256	1997		4.256	2749.2		4.256	3306.8		4.256	1828.68		4.256	1970.24		4.256	2327.21		4.256	2836.09					6.7032	880.16		6.7032	2255.52		6.7032	1190.88		6.7032	2125.44
4.4688	2330.56		4.4688	3283.16		4.4688	1948.42		4.4688	3996.41		4.4688	1625.76		4.4688	2024.2		4.4688	2717.44		4.4688	3361.96		4.4688	1799.55		4.4688	2020.68		4.4688	2266.03		4.4688	2759.05					6.8096	877.4		6.8096	2260.76		6.8096	1285.8		6.8096	2101.96
4.6816	2330.4		4.6816	3310.84		4.6816	1969.72		4.6816	3953.72		4.6816	1686.04		4.6816	2024.28		4.6816	2766.64		4.6816	3322.68		4.6816	1799.99		4.6816	2005.07		4.6816	2248.36		4.6816	2606.51					6.916	874		6.916	2252		6.916	1218.6		6.916	2225.1
4.8944	2380.6		4.8944	3229.84		4.8944	2021.24		4.8944	3980.58		4.8944	1646.16		4.8944	2022.8		4.8944	2909.02		4.8944	3355.24		4.8944	1740.47		4.8944	1999.71		4.8944	2301.98		4.8944	2605.92					7.0224	838.84		7.0224	2332.24		7.0224	1318.6		7.0224	2258.92
5.1072	2386.84		5.1072	3212.8		5.1072	2038.6		5.1072	3859.61		5.1072	1645.48		5.1072	2055.32		5.1072	2982.66		5.1072	3334.2		5.1072	1774.65		5.1072	1942.78		5.1072	2345.24		5.1072	2615.38					7.1288	872.8		7.1288	2282.56		7.1288	1338.2		7.1288	2274.82
5.32	2377		5.32	3252		5.32	2017		5.32	3781		5.32	1663		5.32	1985		5.32	2938		5.32	3402		5.32	1797		5.32	1884		5.32	2466		5.32	2678					7.2352	854.6		7.2352	2257.64		7.2352	1328.8		7.2352	2234.04
5.5328	2389.24		5.5328	3219.24		5.5328	2051.39		5.5328	3642.95		5.5328	1627.8		5.5328	1967.72		5.5328	2972.32		5.5328	3395.78		5.5328	1836.36		5.5328	1904.62		5.5328	2373.54		5.5328	2688.06					7.3416	815.16		7.3416	2325.96		7.3416	1311		7.3416	2329.56
5.7456	2341.92		5.7456	3189.92		5.7456	2129.12		5.7456	3528.48		5.7456	1556.52		5.7456	2062.08		5.7456	2936.4		5.7456	3386.37		5.7456	1794.43		5.7456	1853.13		5.7456	2484.47		5.7456	2652.77					7.448	876		7.448	2339		7.448	1328		7.448	2329.6
5.9584	2432.36		5.9584	3261.48		5.9584	2246.03		5.9584	3519.61		5.9584	1589.36		5.9584	2107		5.9584	2833.15		5.9584	3519.54		5.9584	1914.91		5.9584	1802.48		5.9584	2397.06		5.9584	2681.61					7.5544	786.44		7.5544	2248.52		7.5544	1367.22		7.5544	2360.24
6.1712	2451.2		6.1712	3280.96		6.1712	2405.43		6.1712	3512.91		6.1712	1639.12		6.1712	2067.48		6.1712	2920.44		6.1712	3412.46		6.1712	1857.85		6.1712	1855.99		6.1712	2488.36		6.1712	2695.38					7.6608	772.12		7.6608	2239.92		7.6608	1345.88		7.6608	2502.2
6.384	2498		6.384	3246		6.384	2564.12		6.384	3626.27		6.384	1653		6.384	2049		6.384	2866.76		6.384	3417.76		6.384	1858.24		6.384	1846.6		6.384	2492.86		6.384	2746.75					7.7672	755.8		7.7672	2229.08		7.7672	1366.2		7.7672	2490.98
6.5968	2451.88		6.5968	3309.92		6.5968	2604.82		6.5968	3664.86		6.5968	1734.24		6.5968	2033.76		6.5968	2845.82		6.5968	3405.44		6.5968	1835.75		6.5968	1803.52		6.5968	2546.11		6.5968	2791.71					7.8736	751.12		7.8736	2195.68		7.8736	1398.56		7.8736	2428.48
6.8096	2387.68		6.8096	3285.44		6.8096	2665.65		6.8096	3529.28		6.8096	1759.16		6.8096	2010.04		6.8096	2847.1		6.8096	3414.36		6.8096	1788.05		6.8096	1775.64		6.8096	2629.99		6.8096	2736.18					7.98	705		7.98	2168		7.98	1442		7.98	2479
7.0224	2370.72		7.0224	3279.56		7.0224	2733.62		7.0224	3193.18		7.0224	1786.88		7.0224	2056.84		7.0224	2894.81		7.0224	3479.4		7.0224	1758.57		7.0224	1738.17		7.0224	2623.47		7.0224	2759					8.0864	732.68		8.0864	2216.36		8.0864	1483.4		8.0864	2415.04
7.2352	2351.56		7.2352	3278		7.2352	2919.73		7.2352	2976.28		7.2352	1792.4		7.2352	2043.36		7.2352	2924.79		7.2352	3461.04		7.2352	1789.27		7.2352	1724.07		7.2352	2519.4		7.2352	2765.06					8.1928	719.88		8.1928	2199.76		8.1928	1449.68		8.1928	2394.06
7.448	2308		7.448	3290		7.448	2904.4		7.448	2858.72		7.448	1738		7.448	2011		7.448	2972.84		7.448	3463.4		7.448	1790.4		7.448	1726.64		7.448	2468.52		7.448	2743.4					8.2992	710.16		8.2992	2219.04		8.2992	1473.6		8.2992	2301.16
7.6608	2273.76		7.6608	3243.16		7.6608	3070.22		7.6608	2658.55		7.6608	1799.88		7.6608	2004.28		7.6608	2994.01		7.6608	3433.66		7.6608	1811.24		7.6608	1731.04		7.6608	2452.17		7.6608	2747.26					8.4056	728.52		8.4056	2222.2		8.4056	1508.34		8.4056	2350.82
7.8736	2184.96		7.8736	3253.68		7.8736	3020.75		7.8736	2549.55		7.8736	1863.64		7.8736	2019		7.8736	2961.44		7.8736	3391.77		7.8736	1912.18		7.8736	1702.56		7.8736	2417.63		7.8736	2770.42					8.512	733		8.512	2195		8.512	1526		8.512	2311.6
8.0864	2167.76		8.0864	3190.44		8.0864	3012.6		8.0864	2551.88		8.0864	1869.32		8.0864	2018.12		8.0864	2909.77		8.0864	3414.68		8.0864	1956.29		8.0864	1756.8		8.0864	2336.31		8.0864	2722.54					8.6184	715.96		8.6184	2195.88		8.6184	1519.56		8.6184	2335.7
8.2992	2145.32		8.2992	3148.76		8.2992	2956.17		8.2992	2550.83		8.2992	1807.16		8.2992	1904.96		8.2992	2864.73		8.2992	3456.73		8.2992	1924.53		8.2992	1768.21		8.2992	2215.59		8.2992	2593.68					8.7248	724.48		8.7248	2214.08		8.7248	1590.96		8.7248	2378
8.512	2175		8.512	3093		8.512	2934.16		8.512	2551.81		8.512	1789		8.512	1834		8.512	2886.6		8.512	3426.48		8.512	1878.08		8.512	1737.72		8.512	2242.63		8.512	2612.73					8.8312	735.68		8.8312	2199.76		8.8312	1609.64		8.8312	2439.16
8.7248	2173.24		8.7248	3058.68		8.7248	2973.12		8.7248	2525.06		8.7248	1825.96		8.7248	1885.2		8.7248	2897.39		8.7248	3375.96		8.7248	1844.32		8.7248	1786.75		8.7248	2104.21		8.7248	2683.19					8.9376	731.48		8.9376	2134.36		8.9376	1597.6		8.9376	2491.84
8.9376	2143.4		8.9376	3044		8.9376	2981.42		8.9376	2434.19		8.9376	1814.92		8.9376	1930.96		8.9376	2875.18		8.9376	3372.55		8.9376	1806.03		8.9376	1794.2		8.9376	2108.04		8.9376	2705.07					9.044	721		9.044	2031		9.044	1599		9.044	2658.3
9.1504	2093.96		9.1504	3028.6		9.1504	2948.89		9.1504	2485.95		9.1504	1798.84		9.1504	1963.56		9.1504	2809.94		9.1504	3371.27		9.1504	1812.75		9.1504	1781.72		9.1504	2034.78		9.1504	2598.96					9.1504	733.44		9.1504	2045.4		9.1504	1681.36		9.1504	2778.12
9.3632	2101.76		9.3632	2928.96		9.3632	2929.48		9.3632	2515.19		9.3632	1767.88		9.3632	1967.08		9.3632	2808.35		9.3632	3407.14		9.3632	1733.92		9.3632	1750.79		9.3632	2062.75		9.3632	2585.41					9.2568	746.52		9.2568	1981.12		9.2568	1769.56		9.2568	3043.8
9.576	2147		9.576	2881		9.576	2931.64		9.576	2462.32		9.576	1769		9.576	1977		9.576	2772.12		9.576	3418.12		9.576	1682.12		9.576	1785.16		9.576	2004.16		9.576	2616.16					9.3632	756.08		9.3632	1948		9.3632	1785.68		9.3632	3100.48
9.7888	2163.16		9.7888	2844.12		9.7888	2974.56		9.7888	2360.61		9.7888	1795.68		9.7888	1991.8		9.7888	2747.39		9.7888	3477.9		9.7888	1694.17		9.7888	1768.02		9.7888	1938.29		9.7888	2552.58					9.4696	764.84		9.4696	1931.6		9.4696	1876.02		9.4696	3197.32
10.0016	2193.68		10.0016	2861.48		10.0016	3081.9		10.0016	2265.37		10.0016	1798.92		10.0016	1907.12		10.0016	2679.26		10.0016	3544.57		10.0016	1691.32		10.0016	1721.74		10.0016	1961.64		10.0016	2562.2					9.576	698		9.576	2007		9.576	1839		9.576	3197.6
10.2144	2183.24		10.2144	2810.04		10.2144	3171.83		10.2144	2196.31		10.2144	1785.84		10.2144	1919.6		10.2144	2696.01		10.2144	3454.14		10.2144	1752.26		10.2144	1667.62		10.2144	1952.47		10.2144	2547.27					9.6824	779.28		9.6824	2077		9.6824	1984.34		9.6824	3039.24
10.4272	2173.6		10.4272	2808.64		10.4272	3178.8		10.4272	2233.43		10.4272	1745.12		10.4272	1982.48		10.4272	2707.57		10.4272	3468.4		10.4272	1782.92		10.4272	1736.7		10.4272	1986.71		10.4272	2466.48					9.7888	781.28		9.7888	2137.12		9.7888	1897.28		9.7888	3043.72
10.64	2192		10.64	2858		10.64	3158		10.64	2163		10.64	1652		10.64	1959		10.64	2762		10.64	3393		10.64	1812		10.64	1736		10.64	1978.75		10.64	2404					9.8952	807.52		9.8952	2214.92		9.8952	1926.14		9.8952	2946.38
																																							10.0016	770.24		10.0016	2306.96		10.0016	1912.68		10.0016	2977.08
																																							10.108	759		10.108	2320		10.108	1926.1		10.108	2876.1
																																							10.2144	766.12		10.2144	2295.2		10.2144	1930.36		10.2144	2820.36
																																							10.3208	747.76		10.3208	2284.76		10.3208	2038.22		10.3208	2799.8
																																							10.4272	767.64		10.4272	2271.64		10.4272	2005.76		10.4272	2754.24
Cell 19	Nucleus		Cell 19	Cytoplasm		Cell 20	Nucleus		Cell 20	Cytoplasm		Cell 21	Nucleus		Cell 21	Cytoplasm		Cell 22	Nucleus		Cell 22	Cytoplasm		Cell 23	Nucleus		Cell 23	Cytoplasm		Cell 24	Nucleus		Cell 24	Cytoplasm					10.5336	768.76		10.5336	2271.68		10.5336	2071.6		10.5336	2712.28
Position (µM)	Fluorescence Intensity	Nuc Average	Position (µM)	Fluorescence Intensity	Cyto Average	Position (µM)	Fluorescence Intensity	Nuc Av - Bkgd	Position (µM)	Fluorescence Intensity	Cyto Av - Bkgd	Position (µM)	Fluorescence Intensity	Nuc Av - Bkgd	Position (µM)	Fluorescence Intensity	Cyto Av - Bkgd	Position (µM)	Fluorescence Intensity	Nuc Av - Bkgd	Position (µM)	Fluorescence Intensity	Cyto Av - Bkgd	Position (µM)	Fluorescence Intensity	Nuc Av - Bkgd	Position (µM)	Fluorescence Intensity	Cyto Av - Bkgd	Position (µM)	Fluorescence Intensity	Nuc Av - Bkgd	Position (µM)	Fluorescence Intensity	Cyto Av - Bkgd				10.64	766		10.64	2077		10.64	1997		10.64	2461
0	1138.75	1563.46	0	1508	1742.16	0	2200.3	2088.03	0	3074.23	3189.13	0	3310	3169.66	0	2214	2616.02	0	2051	2429.83	0	2802	3646.74	0	2241	2668.24	0	4071	3583.42	0	2730	2550.49	0	2513	2638.78
0.2128	1156.37		0.2128	1517.75	Cyto:Nuc	0.2128	2145.92		0.2128	3054.09	Cyto:Nuc	0.2128	3194.71		0.2128	2301.82	Cyto:Nuc	0.2128	2097.92		0.2128	2885.21	Cyto:Nuc	0.2128	2325.77		0.2128	4081.7	Cyto:Nuc	0.2128	2743.32		0.2128	2581.2	Cyto:Nuc				Cell 19	Nucleus		Cell 19	Cytoplasm		Cell 20	Nucleus		Cell 20	Cytoplasm
0.4256	1170.86		0.4256	1514.02	1.1143	0.4256	2123.3		0.4256	3125.16	1.52734	0.4256	3158.92		0.4256	2398.98	0.825331	0.4256	2149.5		0.4256	2942.65	1.50082	0.4256	2400.78		0.4256	4094.4	1.34299	0.4256	2737.84		0.4256	2622.04	1.03462				Position (µM)	Fluorescence Intensity	Nuc Average	Position (µM)	Fluorescence Intensity	Cyto Average	Position (µM)	Fluorescence Intensity	Nuc Av - Bkgd	Position (µM)	Fluorescence Intensity
0.6384	1253.13		0.6384	1504.73		0.6384	2082.57		0.6384	3207.97		0.6384	3126.4		0.6384	2472.97		0.6384	2106.87		0.6384	2991		0.6384	2450.72		0.6384	4089.93		0.6384	2699.96		0.6384	2639.96					0	894	843.206	0	856	1196.96	0	1538	1565.41	0	1767.5
0.8512	1252.09		0.8512	1488.66		0.8512	2094.19		0.8512	3208.67		0.8512	3107.27		0.8512	2546.35		0.8512	2076.93		0.8512	3001.72		0.8512	2582.8		0.8512	4095		0.8512	2701.04		0.8512	2625.56					0.1064	865.36		0.1064	916.12	Cyto:Nuc	0.1064	1514.02		0.1064	1736.03
1.064	1274.84		1.064	1564.44		1.064	2150.07		1.064	3130.8		1.064	3135.52		1.064	2600.12		1.064	2126.2		1.064	3062		1.064	2501.48		1.064	4095		1.064	2711		1.064	2630					0.2128	836.16		0.2128	994.8	1.41954	0.2128	1521.28		0.2128	1866.85
1.2768	1365.67		1.2768	1611.78		1.2768	2122.54		1.2768	3102.95		1.2768	3107.31		1.2768	2628.96		1.2768	2162.87		1.2768	3162.18		1.2768	2543.81		1.2768	4095		1.2768	2638.4		1.2768	2530.24					0.3192	840.28		0.3192	969.96		0.3192	1563.8		0.3192	1977.54
1.4896	1362.04		1.4896	1595.63		1.4896	2161		1.4896	3167.39		1.4896	3162.16		1.4896	2561.62		1.4896	2140.92		1.4896	3245.64		1.4896	2474.36		1.4896	4095		1.4896	2619.52		1.4896	2525.12					0.4256	860.2		0.4256	981.68		0.4256	1599.71		0.4256	2075.09
1.7024	1383.36		1.7024	1598.24		1.7024	2134.51		1.7024	3153.17		1.7024	3214.13		1.7024	2485.09		1.7024	2101.14		1.7024	3273.61		1.7024	2391.95		1.7024	4082.27		1.7024	2698.4		1.7024	2468.16					0.532	811		0.532	1023		0.532	1565.55		0.532	2165.61
1.9152	1351.07		1.9152	1633.89		1.9152	2081.02		1.9152	3147.93		1.9152	3221.76		1.9152	2513.7		1.9152	2175.29		1.9152	3338.67		1.9152	2353.91		1.9152	3968.04		1.9152	2714.12		1.9152	2438.08					0.6384	839.64		0.6384	1042.84		0.6384	1606.71		0.6384	2216.86
2.128	1438.41		2.128	1673.14		2.128	1976.79		2.128	3104.95		2.128	3307.56		2.128	2531.76		2.128	2170.2		2.128	3434.96		2.128	2329.52		2.128	4013.04		2.128	2703		2.128	2447					0.7448	844.28		0.7448	1109.52		0.7448	1579.36		0.7448	2295.67
2.3408	1510.32		2.3408	1702.65		2.3408	2058.16		2.3408	3187.68		2.3408	3399.79		2.3408	2620.88		2.3408	2199.77		2.3408	3511.58		2.3408	2355		2.3408	4041.68		2.3408	2719.8		2.3408	2535.72					0.8512	814.24		0.8512	1121.68		0.8512	1535.48		0.8512	2377.07
2.5536	1493.92		2.5536	1697.52		2.5536	2009.94		2.5536	3252.79		2.5536	3436.46		2.5536	2678.04		2.5536	2236.03		2.5536	3512.36		2.5536	2361.44		2.5536	3966.06		2.5536	2750.64		2.5536	2506.68					0.9576	823.72		0.9576	1158.04		0.9576	1532.45		0.9576	2424.08
2.7664	1459.47		2.7664	1679.77		2.7664	2083.66		2.7664	3224.71		2.7664	3412.83		2.7664	2715.66		2.7664	2233.47		2.7664	3583.18		2.7664	2350.58		2.7664	3957.59		2.7664	2789.96		2.7664	2562.48					1.064	871		1.064	1097		1.064	1582.63		1.064	2502.37
2.9792	1474.5		2.9792	1697.02		2.9792	2008.1		2.9792	3365.48		2.9792	3404.76		2.9792	2744.18		2.9792	2253.34		2.9792	3589.49		2.9792	2327.62		2.9792	4007.34		2.9792	2812.48		2.9792	2563.12					1.1704	802.44		1.1704	1160.24		1.1704	1596.89		1.1704	2460.98
3.192	1506.68		3.192	1738.52		3.192	2029.83		3.192	3404.47		3.192	3459.6		3.192	2787.8		3.192	2210.32		3.192	3613.52		3.192	2325.92		3.192	4021.4		3.192	2722		3.192	2551					1.2768	819.72		1.2768	1207.72		1.2768	1575.63		1.2768	2438.12
3.4048	1522.8		3.4048	1751.6		3.4048	2001.1		3.4048	3501.59		3.4048	3426.24		3.4048	2867.36		3.4048	2193.9		3.4048	3696.62		3.4048	2372.7		3.4048	4053.4		3.4048	2770.16		3.4048	2500.4					1.3832	837.68		1.3832	1184.36		1.3832	1538.87		1.3832	2378.55
3.6176	1537.8		3.6176	1763.7		3.6176	1947.39		3.6176	3404.96		3.6176	3314.09		3.6176	2900.15		3.6176	2177.9		3.6176	3709.05		3.6176	2416.49		3.6176	4095		3.6176	2832.32		3.6176	2506.52					1.4896	834.12		1.4896	1193.68		1.4896	1552.22		1.4896	2320.06
3.8304	1479.71		3.8304	1840.28		3.8304	1982.63		3.8304	3337.78		3.8304	3297.47		3.8304	2916.29		3.8304	2212.8		3.8304	3775.26		3.8304	2381.1		3.8304	4095		3.8304	2910.88		3.8304	2560.04					1.596	797		1.596	1191		1.596	1533.37		1.596	2404.05
4.0432	1474.03		4.0432	1887.37		4.0432	1892.83		4.0432	3311.08		4.0432	3288.86		4.0432	2794.16		4.0432	2248.51		4.0432	3803.04		4.0432	2424.84		4.0432	4095		4.0432	2879.4		4.0432	2657.68					1.7024	834.84		1.7024	1204.44		1.7024	1581.33		1.7024	2435.49
4.256	1529.34		4.256	1918.18		4.256	1989.25		4.256	3316.49		4.256	3256.32		4.256	2712.48		4.256	2279.6		4.256	3884.28		4.256	2573.16		4.256	4095		4.256	3047		4.256	2672					1.8088	835.56		1.8088	1206.64		1.8088	1644.66		1.8088	2549.1
4.4688	1551.94		4.4688	1971.02		4.4688	1974.13		4.4688	3257.89		4.4688	3156.33		4.4688	2828.77		4.4688	2310.3		4.4688	3927.59		4.4688	2557.86		4.4688	4095		4.4688	2965.44		4.4688	2634.84					1.9152	831.8		1.9152	1228.24		1.9152	1630.06		1.9152	2621.47
4.6816	1575.54		4.6816	1990.6		4.6816	2009.22		4.6816	3371.92		4.6816	3116.74		4.6816	2928.19		4.6816	2406.61		4.6816	3952.28		4.6816	2643.89		4.6816	4095		4.6816	2918.44		4.6816	2571.96					2.0216	814.28		2.0216	1242.32		2.0216	1599.24		2.0216	2607
4.8944	1537.21		4.8944	1937.08		4.8944	2001.85		4.8944	3343.51		4.8944	3058.22		4.8944	2892.61		4.8944	2407.54		4.8944	4018.7		4.8944	2770.54		4.8944	4094.55		4.8944	2914.8		4.8944	2452.24					2.128	827		2.128	1313		2.128	1633.04		2.128	2603.68
5.1072	1560.79		5.1072	1773.27		5.1072	1924.32		5.1072	3172.29		5.1072	2966.47		5.1072	2801.56		5.1072	2527.1		5.1072	3888.52		5.1072	2727.46		5.1072	4082.34		5.1072	2835.64		5.1072	2421.4					2.2344	817.92		2.2344	1303.36		2.2344	1632.88		2.2344	2567.04
5.32	1597		5.32	1687		5.32	2004		5.32	3201		5.32	3055		5.32	2818		5.32	2704		5.32	3761		5.32	2790		5.32	3855		5.32	2810		5.32	2547					2.3408	842.04		2.3408	1257.76		2.3408	1626.48		2.3408	2526.93
5.5328	1566.47		5.5328	1857.91		5.5328	2008.27		5.5328	3346.85		5.5328	3064.21		5.5328	2769.47		5.5328	2631.09		5.5328	3797.12		5.5328	2776.88		5.5328	3843.61		5.5328	2647.48		5.5328	2451.32					2.4472	827.8		2.4472	1287.24		2.4472	1612.33		2.4472	2516.27
5.7456	1638.65		5.7456	1746.44		5.7456	1963.46		5.7456	3292.97		5.7456	3076.85		5.7456	2850.91		5.7456	2624.95		5.7456	3775.82		5.7456	2791.99		5.7456	3810.51		5.7456	2594.76		5.7456	2544.92					2.5536	821.76		2.5536	1309.68		2.5536	1595.28		2.5536	2520.63
5.9584	1568.55		5.9584	1775.02		5.9584	1967.16		5.9584	3351.27		5.9584	3110		5.9584	2898.43		5.9584	2611.4		5.9584	3898.26		5.9584	2835.95		5.9584	3785.95		5.9584	2593.76		5.9584	2631.8					2.66	861		2.66	1198		2.66	1592.33		2.66	2500.56
6.1712	1629.41		6.1712	1784.1		6.1712	2021.41		6.1712	3259.26		6.1712	3091.93		6.1712	2836.69		6.1712	2644.88		6.1712	3872.78		6.1712	2867.93		6.1712	3682.73		6.1712	2505.88		6.1712	2603.32					2.7664	847.04		2.7664	1222		2.7664	1696.62		2.7664	2506.56
6.384	1625.36		6.384	1778.39		6.384	2052.47		6.384	3261.08		6.384	3056.96		6.384	2765.4		6.384	2665.96		6.384	3879.96		6.384	2755.28		6.384	3601.6		6.384	2440		6.384	2636					2.8728	856.76		2.8728	1213.12		2.8728	1580.76		2.8728	2448.9
6.5968	1650.48		6.5968	1755.92		6.5968	2154.62		6.5968	3239.76		6.5968	3054.54		6.5968	2813.91		6.5968	2641.3		6.5968	3849.37		6.5968	2705.47		6.5968	3627.84		6.5968	2497.56		6.5968	2590.96					2.9792	878.56		2.9792	1233.48		2.9792	1627.49		2.9792	2526.9
6.8096	1648.32		6.8096	1786.6		6.8096	2183.13		6.8096	3244.9		6.8096	3126.02		6.8096	2754.99		6.8096	2559.9		6.8096	3892.37		6.8096	2711.12		6.8096	3628.95		6.8096	2547.36		6.8096	2616.84					3.0856	880.76		3.0856	1226.56		3.0856	1581.17		3.0856	2527.64
7.0224	1654.83		7.0224	1802.71		7.0224	2242.97		7.0224	3227.07		7.0224	3097.33		7.0224	2712.11		7.0224	2595.76		7.0224	3832.42		7.0224	2725.88		7.0224	3435.48		7.0224	2576.52		7.0224	2619.76					3.192	901		3.192	1266		3.192	1549.64		3.192	2534.86
7.2352	1675.97		7.2352	1869.04		7.2352	2262.87		7.2352	3206.48		7.2352	3165.83		7.2352	2674.74		7.2352	2619.11		7.2352	3784.07		7.2352	2686.13		7.2352	3343.34		7.2352	2640.8		7.2352	2627.68					3.2984	855.68		3.2984	1228.28		3.2984	1559.8		3.2984	2523.86
7.448	1712.24		7.448	1898.64		7.448	2299.71		7.448	3126.09		7.448	3241.84		7.448	2589.36		7.448	2616.96		7.448	3835.28		7.448	2584.36		7.448	3297.24		7.448	2576		7.448	2742					3.4048	863.16		3.4048	1231.6		3.4048	1572.52		3.4048	2516.44
7.6608	1745.18		7.6608	1878.74		7.6608	2439.55		7.6608	3217.6		7.6608	3259.79		7.6608	2544.06		7.6608	2596.34		7.6608	3902.16		7.6608	2530.13		7.6608	3254.54		7.6608	2561		7.6608	2628.36					3.5112	877		3.5112	1262		3.5112	1570		3.5112	2430.17
7.8736	1689.74		7.8736	1909.55		7.8736	2426.47		7.8736	3267.41		7.8736	3243.38		7.8736	2559.37		7.8736	2592.5		7.8736	3924.2		7.8736	2508.71		7.8736	3160.53		7.8736	2423.28		7.8736	2642.44					3.6176	866.76		3.6176	1259.52		3.6176	1572.95		3.6176	2365.62
8.0864	1720.95		8.0864	1908.53		8.0864	2381.55		8.0864	3318.54		8.0864	3224.36		8.0864	2585.35		8.0864	2614.92		8.0864	3883.87		8.0864	2544.79		8.0864	3101.98		8.0864	2368.28		8.0864	2628.28					3.724	881		3.724	1230		3.724	1567.66		3.724	2362.01
8.2992	1742.23		8.2992	1876.09		8.2992	2341.7		8.2992	3370.25		8.2992	3283.28		8.2992	2551.81		8.2992	2678.72		8.2992	3910.88		8.2992	2644.52		8.2992	3040.14		8.2992	2362.88		8.2992	2664.12					3.8304	898.68		3.8304	1170.04		3.8304	1562.68		3.8304	2300.39
8.512	1780.51		8.512	1838.75		8.512	2257.01		8.512	3348.22		8.512	3304.2		8.512	2457		8.512	2728.84		8.512	3979.6		8.512	2752.44		8.512	2947		8.512	2249		8.512	2768					3.9368	889		3.9368	1179.96		3.9368	1540.62		3.9368	2254.15
8.7248	1760.65		8.7248	1792.12		8.7248	2264.14		8.7248	3286.43		8.7248	3191.97		8.7248	2430.6		8.7248	2690.79		8.7248	3942.64		8.7248	2903.87		8.7248	2864.23		8.7248	2081.8		8.7248	2867.52					4.0432	912.76		4.0432	1172.36		4.0432	1574.35		4.0432	2226.08
8.9376	1741.04		8.9376	1760.66		8.9376	2240.14		8.9376	3229.73		8.9376	3189.99		8.9376	2436.63		8.9376	2697.51		8.9376	3845.71		8.9376	3053.8		8.9376	2837.62		8.9376	2044.76		8.9376	2898.8					4.1496	900.24		4.1496	1175.88		4.1496	1640.89		4.1496	2265.85
9.1504	1753.21		9.1504	1765.01		9.1504	2222.04		9.1504	3227.69		9.1504	3251.48		9.1504	2415.29		9.1504	2690.35		9.1504	3774.64		9.1504	3081.64		9.1504	2798.32		9.1504	2042.92		9.1504	3018.88					4.256	905		4.256	1138		4.256	1615.43		4.256	2308.09
9.3632	1771.01		9.3632	1721.9		9.3632	2238.81		9.3632	3111.26		9.3632	3112.41		9.3632	2353.08		9.3632	2622.26		9.3632	3806.29		9.3632	3151.76		9.3632	2691.85		9.3632	2019.28		9.3632	2988.84					4.3624	900.76		4.3624	1173.36		4.3624	1626.54		4.3624	2280.61
9.576	1767.64		9.576	1712.84		9.576	2159.31		9.576	2997.09		9.576	3025.56		9.576	2356.24		9.576	2608.6		9.576	3787.36		9.576	3224.2		9.576	2507.8		9.576	1936		9.576	3011					4.4688	901.36		4.4688	1155.04		4.4688	1595.34		4.4688	2330.77
9.7888	1813.08		9.7888	1719.5		9.7888	2097.25		9.7888	2923.77		9.7888	3047.51		9.7888	2379.88		9.7888	2705.11		9.7888	3759.14		9.7888	3204.29		9.7888	2448.29		9.7888	1999.6		9.7888	2946.52					4.5752	924		4.5752	1160.48		4.5752	1587.54		4.5752	2277.46
10.0016	1761.75		10.0016	1711.34		10.0016	1941.18		10.0016	2853.86		10.0016	3083.29		10.0016	2462.07		10.0016	2618.69		10.0016	3767.89		10.0016	3258.08		10.0016	2360.85		10.0016	1996.24		10.0016	2944.12					4.6816	923.6		4.6816	1206.88		4.6816	1616.22		4.6816	2259.33
10.2144	1775.06		10.2144	1680.41		10.2144	1805.49		10.2144	2732.3		10.2144	2907.44		10.2144	2392.77		10.2144	2596.79		10.2144	3713.48		10.2144	3211.16		10.2144	2353.46		10.2144	2044.52		10.2144	2894.24					4.788	856		4.788	1181		4.788	1585.97		4.788	2347.27
10.4272	1803.46		10.4272	1645.77		10.4272	1725.94		10.4272	2600.4		10.4272	2741.55		10.4272	2286.23		10.4272	2577.62		10.4272	3646.52		10.4272	3334.07		10.4272	2406.58		10.4272	1977.64		10.4272	2760.6					4.8944	903.04		4.8944	1187.04		4.8944	1543.12		4.8944	2377.33
10.64	1783		10.64	1628.5		10.64	1604.18		10.64	2474.22		10.64	2606		10.64	2279		10.64	2731		10.64	3556		10.64	3261		10.64	2494		10.64	1972		10.64	2588					5.0008	912.76		5.0008	1194.12		5.0008	1577.69		5.0008	2451.57
																																							5.1072	873.72		5.1072	1185.44		5.1072	1566.44		5.1072	2496.95
																																							5.2136	861.24		5.2136	1180.6		5.2136	1574.77		5.2136	2645.06
																																							5.32	863		5.32	1227		5.32	1548.5		5.32	2731.02
																																							5.4264	863.4		5.4264	1215.36		5.4264	1548.25		5.4264	2737.72
																																							5.5328	868.28		5.5328	1214.96		5.5328	1555.51		5.5328	2718.08
																																							5.6392	831.72		5.6392	1228.92		5.6392	1538.7		5.6392	2679.9
Cell 25	Nucleus		Cell 25	Cytoplasm																																			5.7456	834.2		5.7456	1215.04		5.7456	1448.59		5.7456	2579.64
Position (µM)	Fluorescence Intensity	Nuc Average	Position (µM)	Fluorescence Intensity	Cyto Average																																		5.852	832		5.852	1233		5.852	1496.7		5.852	2514.48
0	1339	1361.42	0	1851.5	1998.48																																		5.9584	842.68		5.9584	1253.12		5.9584	1470.14		5.9584	2475.92
0.2128	1296.9		0.2128	1870.57	Cyto:Nuc																																		6.0648	869.52		6.0648	1247.52		6.0648	1489.37		6.0648	2420.28
0.4256	1306.67		0.4256	1863.19	1.46793																																		6.1712	882.92		6.1712	1256.44		6.1712	1491.26		6.1712	2433.18
0.6384	1314.45		0.6384	1898.62																																			6.2776	846.16		6.2776	1282.56		6.2776	1512.94		6.2776	2546.46
0.8512	1281.56		0.8512	1906.42																																			6.384	840		6.384	1221		6.384	1418.75		6.384	2551.11
1.064	1316		1.064	1908.2																																			6.4904	855.24		6.4904	1201.08		6.4904	1471.42		6.4904	2428.35
1.2768	1347.32		1.2768	1901.79																																			6.5968	875.56		6.5968	1223.32		6.5968	1472.19		6.5968	2477.31
1.4896	1338.58		1.4896	1890.49																																			6.7032	857.52		6.7032	1240.6		6.7032	1463.16		6.7032	2469.04
1.7024	1349.07		1.7024	1929.08																																			6.8096	828.56		6.8096	1219.48		6.8096	1447.21		6.8096	2455.88
1.9152	1387.78		1.9152	2015.62																																			6.916	905		6.916	1177		6.916	1523.99		6.916	2520.46
2.128	1402.5		2.128	2077.9																																			7.0224	841		7.0224	1274.04		7.0224	1558.33		7.0224	2598.33
2.3408	1377.66		2.3408	2085.76																																			7.1288	837.8		7.1288	1242.8		7.1288	1493.86		7.1288	2620.2
2.5536	1341.13		2.5536	2017.28																																			7.2352	854.88		7.2352	1239.72		7.2352	1499.08		7.2352	2588.11
2.7664	1312.67		2.7664	2038.6																																			7.3416	831.88		7.3416	1246.84		7.3416	1519.13		7.3416	2576.23
2.9792	1303.36		2.9792	2024.37																																			7.448	825		7.448	1207		7.448	1553.19		7.448	2598.06
3.192	1310.2		3.192	1982																																			7.5544	853.24		7.5544	1280.96		7.5544	1551.28		7.5544	2604.15
3.4048	1353.66		3.4048	2036.24																																			7.6608	851.8		7.6608	1277.72		7.6608	1559.55		7.6608	2565.84
3.6176	1356.49		3.6176	2037.13																																			7.7672	876.52		7.7672	1275.96		7.7672	1500.82		7.7672	2669.66
3.8304	1374.95		3.8304	2008.51																																			7.8736	848.8		7.8736	1248.88		7.8736	1534.88		7.8736	2658.75
4.0432	1385.4		4.0432	2046.72																																			7.98	904		7.98	1337		7.98	1487.1		7.98	2729.9
4.256	1346.9		4.256	2024.9																																			8.0864	874.88		8.0864	1300.48		8.0864	1519.56		8.0864	2690.4
4.4688	1358.63		4.4688	2096.74																																			8.1928	864.84		8.1928	1306.52		8.1928	1530.96		8.1928	2597.8
4.6816	1335.56		4.6816	2050.71																																			8.2992	820.44		8.2992	1316.8		8.2992	1547.5		8.2992	2526.31
4.8944	1360.31		4.8944	2111.91																																			8.4056	863.24		8.4056	1308.6		8.4056	1525.92		8.4056	2448.69
5.1072	1322.2		5.1072	2033.68																																			8.512	864		8.512	1274		8.512	1579.28		8.512	2557.72
5.32	1337		5.32	2054																																			8.6184	808.84		8.6184	1297.2		8.6184	1557.35		8.6184	2673.5
5.5328	1318.28		5.5328	2095.24																																			8.7248	822.6		8.7248	1274.96		8.7248	1542.16		8.7248	2738.59
5.7456	1270.37		5.7456	2111.5																																			8.8312	821.72		8.8312	1284.84		8.8312	1627.17		8.8312	2693.18
5.9584	1223.6		5.9584	2046.17																																			8.9376	790.8		8.9376	1283.52		8.9376	1620.02		8.9376	2742.92
6.1712	1239.48		6.1712	2010.04																																			9.044	767		9.044	1273		9.044	1600.19		9.044	2878.11
6.384	1205.6		6.384	2067.2																																			9.1504	784.88		9.1504	1241.32		9.1504	1604.79		9.1504	2774.75
6.5968	1206.38		6.5968	2138.81																																			9.2568	816.68		9.2568	1216.4		9.2568	1607.25		9.2568	2646.14
6.8096	1229.76		6.8096	2161.99																																			9.3632	835.04		9.3632	1163.16		9.3632	1640		9.3632	2672.15
7.0224	1232.28		7.0224	2189.84																																			9.4696	796.12		9.4696	1143.44		9.4696	1629.23		9.4696	2649.09
7.2352	1269.61		7.2352	2093.25																																			9.576	834		9.576	1163		9.576	1627.92		9.576	2610.06
7.448	1251.2		7.448	2093.8																																			9.6824	777.56		9.6824	1111.4		9.6824	1624.66		9.6824	2588.64
7.6608	1332.91		7.6608	2029.68																																			9.7888	761.32		9.7888	1099.48		9.7888	1651.91		9.7888	2635.1
7.8736	1374.31		7.8736	1995.48																																			9.8952	777.48		9.8952	1089.04		9.8952	1602		9.8952	2632.31
8.0864	1395.13		8.0864	2009.25																																			10.0016	780.32		10.0016	1083.44		10.0016	1591.96		10.0016	2604.72
8.2992	1413.86		8.2992	2091.23																																			10.108	779		10.108	1154		10.108	1595.93		10.108	2563.92
8.512	1437.4		8.512	2088.5																																			10.2144	759.56		10.2144	1134.4		10.2144	1586.36		10.2144	2410.46
8.7248	1499.51		8.7248	1964.18																																			10.3208	721.16		10.3208	1134.16		10.3208	1614.39		10.3208	2332.96
8.9376	1531.67		8.9376	1910.12																																			10.4272	728.16		10.4272	1109.6		10.4272	1563.03		10.4272	2371.87
9.1504	1527.47		9.1504	1906.02																																			10.5336	755.72		10.5336	1124.88		10.5336	1628		10.5336	2347.5
9.3632	1569.05		9.3632	1979.75																																			10.64	763		10.64	1127
9.576	1578.4		9.576	2038.2
9.7888	1548.6		9.7888	1983.22																																			Cell 25	Nucleus		Cell 25	Cytoplasm
10.0016	1522.3		10.0016	1914.84																																			Position (µM)	Fluorescence Intensity	Nuc Average	Position (µM)	Fluorescence Intensity	Cyto Average
10.2144	1467.42		10.2144	1821.66																																			0	1472	1595.97	0	1879	1932.11
10.4272	1475.82		10.4272	1744.83																																			0.1064	1412.44		0.1064	1867.25	Cyto:Nuc
10.64	1456		10.64	1675.5																																			0.2128	1361.36		0.2128	1893.94	1.21062
																																							0.3192	1319.29		0.3192	1926.42
																																							0.4256	1280.34		0.4256	1954.39
																																							0.532	1314.7		0.532	1981.36
																																							0.6384	1237.25		0.6384	1983.72
																																							0.7448	1305.85		0.7448	2045.34
																																							0.8512	1276.02		0.8512	2054.97
																																							0.9576	1269.14		0.9576	2048.38
																																							1.064	1224.12		1.064	2115.84
																																							1.1704	1228.95		1.1704	2165.17
																																							1.2768	1251.29		1.2768	2224.05
																																							1.3832	1252.16		1.3832	2214.28
																																							1.4896	1231.51		1.4896	2208.54
																																							1.596	1265.8		1.596	2253.42
																																							1.7024	1258.23		1.7024	2206.18
																																							1.8088	1298		1.8088	2104.73
																																							1.9152	1246.01		1.9152	2039.66
																																							2.0216	1219.6		2.0216	1934.92
																																							2.128	1226.2		2.128	1964.68
																																							2.2344	1213.96		2.2344	2040.57
																																							2.3408	1211.88		2.3408	2025.79
																																							2.4472	1263.16		2.4472	2003.69
																																							2.5536	1268.47		2.5536	2026.86
																																							2.66	1282.5		2.66	2078.5
																																							2.7664	1319.62		2.7664	2139.39
																																							2.8728	1325.99		2.8728	2143.51
																																							2.9792	1329.24		2.9792	2152.72
																																							3.0856	1391.94		3.0856	2205.58
																																							3.192	1369.92		3.192	2134.96
																																							3.2984	1408.78		3.2984	2153.72
																																							3.4048	1391.48		3.4048	2130.45
																																							3.5112	1392.6		3.5112	2087.77
																																							3.6176	1372.82		3.6176	2126.69
																																							3.724	1422.88		3.724	2139.58
																																							3.8304	1434.6		3.8304	2123.2
																																							3.9368	1508.39		3.9368	2048.93
																																							4.0432	1537.67		4.0432	2028.65
																																							4.1496	1533.24		4.1496	2041.8
																																							4.256	1552.68		4.256	2084.16
																																							4.3624	1588.85		4.3624	2030.4
																																							4.4688	1569.86		4.4688	1982.95
																																							4.5752	1630.07		4.5752	1906.9
																																							4.6816	1658.02		4.6816	1877.78
																																							4.788	1671.52		4.788	1850.62
																																							4.8944	1696.05		4.8944	1832.81
																																							5.0008	1694.3		5.0008	1842.17
																																							5.1072	1678.81		5.1072	1888.16
																																							5.2136	1640.78		5.2136	1896.06
																																							5.32	1715		5.32	1945
																																							5.4264	1625.26		5.4264	2012.68
																																							5.5328	1605.55		5.5328	2143.74
																																							5.6392	1598.87		5.6392	2243.29
																																							5.7456	1609.43		5.7456	2233.03
																																							5.852	1574.72		5.852	2217.26
																																							5.9584	1539.24		5.9584	2256.95
																																							6.0648	1502.98		6.0648	2233.07
																																							6.1712	1539.74		6.1712	2097.33
																																							6.2776	1595.05		6.2776	2090.44
																																							6.384	1604.08		6.384	2054.56
																																							6.4904	1632.16		6.4904	2027.05
																																							6.5968	1617.24		6.5968	1993.6
																																							6.7032	1625.47		6.7032	1887.65
																																							6.8096	1688.65		6.8096	1904.93
																																							6.916	1681.18		6.916	1944.12
																																							7.0224	1715.92		7.0224	1966.78
																																							7.1288	1727.53		7.1288	1944.8
																																							7.2352	1722.07		7.2352	1814.25
																																							7.3416	1713.65		7.3416	1747.03
																																							7.448	1749.84		7.448	1691.44
																																							7.5544	1740.38		7.5544	1741.24
																																							7.6608	1770.62		7.6608	1832.51
																																							7.7672	1688.36		7.7672	1921.4
																																							7.8736	1778.42		7.8736	1903.19
																																							7.98	1826		7.98	1874.5
																																							8.0864	1854.82		8.0864	1860.63
																																							8.1928	1871.94		8.1928	1851.87
																																							8.2992	1883.69		8.2992	1857.48
																																							8.4056	1869.8		8.4056	1878.42
																																							8.512	1884.04		8.512	1799.8
																																							8.6184	1892.49		8.6184	1692.56
																																							8.7248	1911.71		8.7248	1597.9
																																							8.8312	1923.23		8.8312	1526.28
																																							8.9376	1890.55		8.9376	1442.68
																																							9.044	1892.56		9.044	1433.42
																																							9.1504	1867.26		9.1504	1456.43
																																							9.2568	1928.8		9.2568	1444.48
																																							9.3632	1977.54		9.3632	1490.11
																																							9.4696	1984.23		9.4696	1629.71
																																							9.576	1969.6		9.576	1715.84
																																							9.6824	1985.72		9.6824	1767.27
																																							9.7888	1933.05		9.7888	1781.4
																																							9.8952	2091.43		9.8952	1761.75
																																							10.0016	2000.86		10.0016	1815.43
																																							10.108	2043.22		10.108	1728.78
																																							10.2144	2080.63		10.2144	1613.03
																																							10.3208	2098.35		10.3208	1488.72
																																							10.4272	2144.17		10.4272	1393.3
																																							10.5336	2119.16		10.5336	1371.72
[truncated: 133 more columns]

## Sheet: Fig 1C
	free	bound	total conc	% dimer		free	bound	total conc	% dimer		Kd (uM)			free	bound	total conc	% dimer			free	bound	total conc	% dimer
-12	1e-12	1.42045e-21	1e-12	1.42045e-07	-12	1e-12	6.0241e-20	1e-12	6.0241e-06	St2-ND	704		-12	1e-12	1e-16	1.0001e-12	0.009999		-12	1e-12	1.82648e-22	1e-12	1.82648e-08
-11.9	1.25893e-12	2.25127e-21	1.25893e-12	1.78825e-07	-11.9	1.25893e-12	9.54755e-20	1.25893e-12	7.58389e-06	St1-ND	16.6		-11.9	1.25893e-12	1.58489e-16	1.25908e-12	0.0125877		-11.9	1.25893e-12	2.89478e-22	1.25893e-12	2.29941e-08
-11.8	1.58489e-12	3.56802e-21	1.58489e-12	2.25127e-07	-11.8	1.58489e-12	1.51318e-19	1.58489e-12	9.54755e-06	St1/St2-ND	0.01		-11.8	1.58489e-12	2.51189e-16	1.58514e-12	0.0158464		-11.8	1.58489e-12	4.58792e-22	1.58489e-12	2.89478e-08
-11.7	1.99526e-12	5.65493e-21	1.99526e-12	2.83418e-07	-11.7	1.99526e-12	2.39824e-19	1.99526e-12	1.20197e-05	St1/St2-ND-Mut	5475		-11.7	1.99526e-12	3.98107e-16	1.99566e-12	0.0199486		-11.7	1.99526e-12	7.27136e-22	1.99526e-12	3.64431e-08
-11.6	2.51189e-12	8.96246e-21	2.51189e-12	3.56802e-07	-11.6	2.51189e-12	3.80095e-19	2.51189e-12	1.51318e-05				-11.6	2.51189e-12	6.30957e-16	2.51252e-12	0.0251126		-11.6	2.51189e-12	1.15243e-21	2.51189e-12	4.58792e-08
-11.5	3.16228e-12	1.42045e-20	3.16228e-12	4.49187e-07	-11.5	3.16228e-12	6.0241e-19	3.16228e-12	1.90499e-05				-11.5	3.16228e-12	1e-15	3.16328e-12	0.0316128		-11.5	3.16228e-12	1.82648e-21	3.16228e-12	5.77585e-08
-11.4	3.98107e-12	2.25127e-20	3.98107e-12	5.65493e-07	-11.4	3.98107e-12	9.54755e-19	3.98107e-12	2.39824e-05				-11.4	3.98107e-12	1.58489e-15	3.98266e-12	0.0397949		-11.4	3.98107e-12	2.89478e-21	3.98107e-12	7.27136e-08
-11.3	5.01187e-12	3.56802e-20	5.01187e-12	7.11914e-07	-11.3	5.01187e-12	1.51318e-18	5.01187e-12	3.0192e-05				-11.3	5.01187e-12	2.51189e-15	5.01438e-12	0.0500936		-11.3	5.01187e-12	4.58792e-21	5.01187e-12	9.1541e-08
-11.2	6.30957e-12	5.65493e-20	6.30957e-12	8.96246e-07	-11.2	6.30957e-12	2.39824e-18	6.30958e-12	3.80095e-05				-11.2	6.30957e-12	3.98107e-15	6.31355e-12	0.0630559		-11.2	6.30957e-12	7.27136e-21	6.30957e-12	1.15243e-07
-11.1	7.94328e-12	8.96246e-20	7.94328e-12	1.12831e-06	-11.1	7.94328e-12	3.80095e-18	7.94329e-12	4.78511e-05				-11.1	7.94328e-12	6.30957e-15	7.94959e-12	0.0793698		-11.1	7.94328e-12	1.15243e-20	7.94328e-12	1.45083e-07
-11	1e-11	1.42045e-19	1e-11	1.42045e-06	-11	1e-11	6.0241e-18	1e-11	6.02409e-05				-11	1e-11	1e-14	1.001e-11	0.0999001		-11	1e-11	1.82648e-20	1e-11	1.82648e-07
-10.9	1.25893e-11	2.25127e-19	1.25893e-11	1.78825e-06	-10.9	1.25893e-11	9.54755e-18	1.25893e-11	7.58388e-05				-10.9	1.25893e-11	1.58489e-14	1.26051e-11	0.125734		-10.9	1.25893e-11	2.89478e-20	1.25893e-11	2.29941e-07
-10.8	1.58489e-11	3.56802e-19	1.58489e-11	2.25127e-06	-10.8	1.58489e-11	1.51318e-17	1.58489e-11	9.54754e-05				-10.8	1.58489e-11	2.51189e-14	1.58741e-11	0.158239		-10.8	1.58489e-11	4.58792e-20	1.58489e-11	2.89478e-07
-10.7	1.99526e-11	5.65493e-19	1.99526e-11	2.83418e-06	-10.7	1.99526e-11	2.39824e-17	1.99526e-11	0.000120196				-10.7	1.99526e-11	3.98107e-14	1.99924e-11	0.199129		-10.7	1.99526e-11	7.27136e-20	1.99526e-11	3.64431e-07
-10.6	2.51189e-11	8.96246e-19	2.51189e-11	3.56802e-06	-10.6	2.51189e-11	3.80095e-17	2.51189e-11	0.000151318				-10.6	2.51189e-11	6.30957e-14	2.5182e-11	0.250559		-10.6	2.51189e-11	1.15243e-19	2.51189e-11	4.58792e-07
-10.5	3.16228e-11	1.42045e-18	3.16228e-11	4.49187e-06	-10.5	3.16228e-11	6.0241e-17	3.16228e-11	0.000190498				-10.5	3.16228e-11	1e-13	3.17228e-11	0.315231		-10.5	3.16228e-11	1.82648e-19	3.16228e-11	5.77585e-07
-10.4	3.98107e-11	2.25127e-18	3.98107e-11	5.65493e-06	-10.4	3.98107e-11	9.54755e-17	3.98108e-11	0.000239823				-10.4	3.98107e-11	1.58489e-13	3.99692e-11	0.396529		-10.4	3.98107e-11	2.89478e-19	3.98107e-11	7.27136e-07
-10.3	5.01187e-11	3.56802e-18	5.01187e-11	7.11914e-06	-10.3	5.01187e-11	1.51318e-16	5.01189e-11	0.000301919				-10.3	5.01187e-11	2.51189e-13	5.03699e-11	0.498688		-10.3	5.01187e-11	4.58792e-19	5.01187e-11	9.1541e-07
-10.2	6.30957e-11	5.65493e-18	6.30957e-11	8.96246e-06	-10.2	6.30957e-11	2.39824e-16	6.3096e-11	0.000380093				-10.2	6.30957e-11	3.98107e-13	6.34938e-11	0.627001		-10.2	6.30957e-11	7.27136e-19	6.30957e-11	1.15243e-06
-10.1	7.94328e-11	8.96246e-18	7.94328e-11	1.12831e-05	-10.1	7.94328e-11	3.80095e-16	7.94332e-11	0.000478509				-10.1	7.94328e-11	6.30957e-13	8.00638e-11	0.788068		-10.1	7.94328e-11	1.15243e-18	7.94328e-11	1.45083e-06
-10	1e-10	1.42045e-17	1e-10	1.42045e-05	-10	1e-10	6.0241e-16	1.00001e-10	0.000602406				-10	1e-10	1e-12	1.01e-10	0.990099		-10	1e-10	1.82648e-18	1e-10	1.82648e-06
-9.9	1.25893e-10	2.25127e-17	1.25893e-10	1.78825e-05	-9.9	1.25893e-10	9.54755e-16	1.25893e-10	0.000758383				-9.9	1.25893e-10	1.58489e-12	1.27477e-10	1.24327		-9.9	1.25893e-10	2.89478e-18	1.25893e-10	2.29941e-06
-9.8	1.58489e-10	3.56802e-17	1.58489e-10	2.25127e-05	-9.8	1.58489e-10	1.51318e-15	1.58491e-10	0.000954746				-9.8	1.58489e-10	2.51189e-12	1.61001e-10	1.56017		-9.8	1.58489e-10	4.58792e-18	1.58489e-10	2.89478e-06
-9.7	1.99526e-10	5.65493e-17	1.99526e-10	2.83418e-05	-9.7	1.99526e-10	2.39824e-15	1.99529e-10	0.00120195				-9.7	1.99526e-10	3.98107e-12	2.03507e-10	1.95623		-9.7	1.99526e-10	7.27136e-18	1.99526e-10	3.64431e-06
-9.6	2.51189e-10	8.96246e-17	2.51189e-10	3.56802e-05	-9.6	2.51189e-10	3.80095e-15	2.51192e-10	0.00151316				-9.6	2.51189e-10	6.30957e-12	2.57498e-10	2.45034		-9.6	2.51189e-10	1.15243e-17	2.51189e-10	4.58792e-06
-9.5	3.16228e-10	1.42045e-16	3.16228e-10	4.49187e-05	-9.5	3.16228e-10	6.0241e-15	3.16234e-10	0.00190495				-9.5	3.16228e-10	1e-11	3.26228e-10	3.06534		-9.5	3.16228e-10	1.82648e-17	3.16228e-10	5.77585e-06
-9.4	3.98107e-10	2.25127e-16	3.98107e-10	5.65493e-05	-9.4	3.98107e-10	9.54755e-15	3.98117e-10	0.00239818				-9.4	3.98107e-10	1.58489e-11	4.13956e-10	3.82865		-9.4	3.98107e-10	2.89478e-17	3.98107e-10	7.27136e-06
-9.3	5.01187e-10	3.56802e-16	5.01188e-10	7.11913e-05	-9.3	5.01187e-10	1.51318e-14	5.01202e-10	0.00301911				-9.3	5.01187e-10	2.51189e-11	5.26306e-10	4.77267		-9.3	5.01187e-10	4.58792e-17	5.01187e-10	9.1541e-06
-9.2	6.30957e-10	5.65493e-16	6.30958e-10	8.96245e-05	-9.2	6.30957e-10	2.39824e-14	6.30981e-10	0.0038008				-9.2	6.30957e-10	3.98107e-11	6.70768e-10	5.93509		-9.2	6.30957e-10	7.27136e-17	6.30957e-10	1.15243e-05
-9.1	7.94328e-10	8.96246e-16	7.94329e-10	0.000112831	-9.1	7.94328e-10	3.80095e-14	7.94366e-10	0.00478488				-9.1	7.94328e-10	6.30957e-11	8.57424e-10	7.35876		-9.1	7.94328e-10	1.15243e-16	7.94328e-10	1.45083e-05
-9	1e-09	1.42045e-15	1e-09	0.000142045	-9	1e-09	6.0241e-14	1.00006e-09	0.00602373				-9	1e-09	1e-10	1.1e-09	9.09091		-9	1e-09	1.82648e-16	1e-09	1.82648e-05
-8.9	1.25893e-09	2.25127e-15	1.25893e-09	0.000178824	-8.9	1.25893e-09	9.54755e-14	1.25902e-09	0.00758331				-8.9	1.25893e-09	1.58489e-10	1.41741e-09	11.1816		-8.9	1.25893e-09	2.89478e-16	1.25893e-09	2.29941e-05
-8.8	1.58489e-09	3.56802e-15	1.5849e-09	0.000225126	-8.8	1.58489e-09	1.51318e-13	1.58504e-09	0.00954664				-8.8	1.58489e-09	2.51189e-10	1.83608e-09	13.6807		-8.8	1.58489e-09	4.58792e-16	1.58489e-09	2.89478e-05
-8.7	1.99526e-09	5.65493e-15	1.99527e-09	0.000283417	-8.7	1.99526e-09	2.39824e-13	1.9955e-09	0.0120182				-8.7	1.99526e-09	3.98107e-10	2.39337e-09	16.6338		-8.7	1.99526e-09	7.27136e-16	1.99526e-09	3.64431e-05
-8.6	2.51189e-09	8.96246e-15	2.5119e-09	0.000356801	-8.6	2.51189e-09	3.80095e-13	2.51227e-09	0.0151296				-8.6	2.51189e-09	6.30957e-10	3.14284e-09	20.076		-8.6	2.51189e-09	1.15243e-15	2.51189e-09	4.58792e-05
-8.5	3.16228e-09	1.42045e-14	3.16229e-09	0.000449185	-8.5	3.16228e-09	6.0241e-13	3.16288e-09	0.0190462				-8.5	3.16228e-09	1e-09	4.16228e-09	24.0253		-8.5	3.16228e-09	1.82648e-15	3.16228e-09	5.77585e-05
-8.4	3.98107e-09	2.25127e-14	3.98109e-09	0.00056549	-8.4	3.98107e-09	9.54755e-13	3.98203e-09	0.0239766				-8.4	3.98107e-09	1.58489e-09	5.56596e-09	28.4747		-8.4	3.98107e-09	2.89478e-15	3.98107e-09	7.27136e-05
-8.3	5.01187e-09	3.56802e-14	5.01191e-09	0.000711909	-8.3	5.01187e-09	1.51318e-12	5.01339e-09	0.0301829				-8.3	5.01187e-09	2.51189e-09	7.52376e-09	33.3861		-8.3	5.01187e-09	4.58792e-15	5.01188e-09	9.1541e-05
-8.2	6.30957e-09	5.65493e-14	6.30963e-09	0.000896238	-8.2	6.30957e-09	2.39824e-12	6.31197e-09	0.037995				-8.2	6.30957e-09	3.98107e-09	1.02906e-08	38.6863		-8.2	6.30957e-09	7.27136e-15	6.30958e-09	0.000115243
-8.1	7.94328e-09	8.96246e-14	7.94337e-09	0.00112829	-8.1	7.94328e-09	3.80095e-12	7.94708e-09	0.0478282				-8.1	7.94328e-09	6.30957e-09	1.42529e-08	44.2688		-8.1	7.94328e-09	1.15243e-14	7.94329e-09	0.000145083
-8	1e-08	1.42045e-13	1.00001e-08	0.00142043	-8	1e-08	6.0241e-12	1.0006e-08	0.0602047				-8	1e-08	1e-08	2e-08	50		-8	1e-08	1.82648e-14	1e-08	0.000182648
-7.9	1.25893e-08	2.25127e-13	1.25895e-08	0.00178821	-7.9	1.25893e-08	9.54755e-12	1.25988e-08	0.0757814				-7.9	1.25893e-08	1.58489e-08	2.84382e-08	55.7312		-7.9	1.25893e-08	2.89478e-14	1.25893e-08	0.00022994
-7.8	1.58489e-08	3.56802e-13	1.58493e-08	0.00225122	-7.8	1.58489e-08	1.51318e-11	1.58641e-08	0.0953844				-7.8	1.58489e-08	2.51189e-08	4.09678e-08	61.3137		-7.8	1.58489e-08	4.58792e-14	1.5849e-08	0.000289477
-7.7	1.99526e-08	5.65493e-13	1.99532e-08	0.0028341	-7.7	1.99526e-08	2.39824e-11	1.99766e-08	0.120052				-7.7	1.99526e-08	3.98107e-08	5.97633e-08	66.6139		-7.7	1.99526e-08	7.27136e-14	1.99527e-08	0.00036443
-7.6	2.51189e-08	8.96246e-13	2.51198e-08	0.00356789	-7.6	2.51189e-08	3.80095e-11	2.51569e-08	0.15109				-7.6	2.51189e-08	6.30957e-08	8.82146e-08	71.5253		-7.6	2.51189e-08	1.15243e-13	2.5119e-08	0.00045879
-7.5	3.16228e-08	1.42045e-12	3.16242e-08	0.00449167	-7.5	3.16228e-08	6.0241e-11	3.1683e-08	0.190136				-7.5	3.16228e-08	1e-07	1.31623e-07	75.9747		-7.5	3.16228e-08	1.82648e-13	3.1623e-08	0.000577582
-7.4	3.98107e-08	2.25127e-12	3.9813e-08	0.00565461	-7.4	3.98107e-08	9.54755e-11	3.99062e-08	0.23925				-7.4	3.98107e-08	1.58489e-07	1.983e-07	79.924		-7.4	3.98107e-08	2.89478e-13	3.9811e-08	0.000727131
-7.3	5.01187e-08	3.56802e-12	5.01223e-08	0.00711863	-7.3	5.01187e-08	1.51318e-10	5.027e-08	0.301011				-7.3	5.01187e-08	2.51189e-07	3.01307e-07	83.3662		-7.3	5.01187e-08	4.58792e-13	5.01192e-08	0.000915402
-7.2	6.30957e-08	5.65493e-12	6.31014e-08	0.00896166	-7.2	6.30957e-08	2.39824e-10	6.33356e-08	0.378656				-7.2	6.30957e-08	3.98107e-07	4.61203e-07	86.3193		-7.2	6.30957e-08	7.27136e-13	6.30965e-08	0.00115242
-7.1	7.94328e-08	8.96246e-12	7.94418e-08	0.0112818	-7.1	7.94328e-08	3.80095e-10	7.98129e-08	0.476232				-7.1	7.94328e-08	6.30957e-07	7.1039e-07	88.8184		-7.1	7.94328e-08	1.15243e-12	7.9434e-08	0.00145081
-7	1e-07	1.42045e-11	1.00014e-07	0.0142025	-7	1e-07	6.0241e-10	1.00602e-07	0.598802				-7	1e-07	1e-06	1.1e-06	90.9091		-7	1e-07	1.82648e-12	1.00002e-07	0.00182645
-6.9	1.25893e-07	2.25127e-11	1.25915e-07	0.0178793	-6.9	1.25893e-07	9.54755e-10	1.26847e-07	0.752681				-6.9	1.25893e-07	1.58489e-06	1.71079e-06	92.6412		-6.9	1.25893e-07	2.89478e-12	1.25895e-07	0.00229935
-6.8	1.58489e-07	3.56802e-11	1.58525e-07	0.0225076	-6.8	1.58489e-07	1.51318e-09	1.60003e-07	0.945726				-6.8	1.58489e-07	2.51189e-06	2.67038e-06	94.0649		-6.8	1.58489e-07	4.58792e-12	1.58494e-07	0.0028947
-6.7	1.99526e-07	5.65493e-11	1.99583e-07	0.0283338	-6.7	1.99526e-07	2.39824e-09	2.01924e-07	1.18769				-6.7	1.99526e-07	3.98107e-06	4.1806e-06	95.2273		-6.7	1.99526e-07	7.27136e-12	1.99534e-07	0.00364418
-6.6	2.51189e-07	8.96246e-11	2.51278e-07	0.0356675	-6.6	2.51189e-07	3.80095e-09	2.5499e-07	1.49063				-6.6	2.51189e-07	6.30957e-06	6.56076e-06	96.1713		-6.6	2.51189e-07	1.15243e-11	2.512e-07	0.00458771
-6.5	3.16228e-07	1.42045e-10	3.1637e-07	0.0448985	-6.5	3.16228e-07	6.0241e-09	3.22252e-07	1.86938				-6.5	3.16228e-07	1e-05	1.03162e-05	96.9347		-6.5	3.16228e-07	1.82648e-11	3.16246e-07	0.00577552
-6.4	3.98107e-07	2.25127e-10	3.98332e-07	0.0565174	-6.4	3.98107e-07	9.54755e-09	4.07655e-07	2.34207				-6.4	3.98107e-07	1.58489e-05	1.6247e-05	97.5497		-6.4	3.98107e-07	2.89478e-11	3.98136e-07	0.00727084
-6.3	5.01187e-07	3.56802e-10	5.01544e-07	0.0711407	-6.3	5.01187e-07	1.51318e-08	5.16319e-07	2.93072				-6.3	5.01187e-07	2.51189e-05	2.56201e-05	98.0438		-6.3	5.01187e-07	4.58792e-11	5.01233e-07	0.00915327
-6.2	6.30957e-07	5.65493e-10	6.31523e-07	0.0895444	-6.2	6.30957e-07	2.39824e-08	6.5494e-07	3.66177				-6.2	6.30957e-07	3.98107e-05	4.04417e-05	98.4398		-6.2	6.30957e-07	7.27136e-11	6.3103e-07	0.011523
-6.1	7.94328e-07	8.96246e-10	7.95224e-07	0.112704	-6.1	7.94328e-07	3.80095e-08	8.32338e-07	4.56659				-6.1	7.94328e-07	6.30957e-05	6.38901e-05	98.7567		-6.1	7.94328e-07	1.15243e-10	7.94443e-07	0.0145062
-6	1e-06	1.42045e-09	1.00142e-06	0.141844	-6	1e-06	6.0241e-08	1.06024e-06	5.68182				-6	1e-06	0.0001	0.000101	99.0099		-6	1e-06	1.82648e-10	1.00018e-06	0.0182615
-5.9	1.25893e-06	2.25127e-09	1.26118e-06	0.178505	-5.9	1.25893e-06	9.54755e-08	1.3544e-06	7.04928				-5.9	1.25893e-06	0.000158489	0.000159748	99.2119		-5.9	1.25893e-06	2.89478e-10	1.25921e-06	0.0229888
-5.8	1.58489e-06	3.56802e-09	1.58846e-06	0.224621	-5.8	1.58489e-06	1.51318e-07	1.73621e-06	8.71544				-5.8	1.58489e-06	0.000251189	0.000252774	99.373		-5.8	1.58489e-06	4.58792e-10	1.58535e-06	0.0289394
-5.7	1.99526e-06	5.65493e-09	2.00092e-06	0.282617	-5.7	1.99526e-06	2.39824e-07	2.23509e-06	10.7299				-5.7	1.99526e-06	0.000398107	0.000400102	99.5013		-5.7	1.99526e-06	7.27136e-10	1.99599e-06	0.0364299
-5.6	2.51189e-06	8.96246e-09	2.52085e-06	0.355533	-5.6	2.51189e-06	3.80095e-07	2.89198e-06	13.1431				-5.6	2.51189e-06	0.000630957	0.000633469	99.6035		-5.6	2.51189e-06	1.15243e-09	2.51304e-06	0.0458582
-5.5	3.16228e-06	1.42045e-08	3.17648e-06	0.447178	-5.5	3.16228e-06	6.0241e-07	3.76469e-06	16.0016				-5.5	3.16228e-06	0.001	0.00100316	99.6848		-5.5	3.16228e-06	1.82648e-09	3.1641e-06	0.0577252
-5.4	3.98107e-06	2.25127e-08	4.00358e-06	0.562313	-5.4	3.98107e-06	9.54755e-07	4.93583e-06	19.3434				-5.4	3.98107e-06	0.00158489	0.00158887	99.7494		-5.4	3.98107e-06	2.89478e-09	3.98397e-06	0.0726608
-5.3	5.01187e-06	3.56802e-08	5.04755e-06	0.706881	-5.3	5.01187e-06	1.51318e-06	6.52506e-06	23.1904				-5.3	5.01187e-06	0.00251189	0.0025169	99.8009		-5.3	5.01187e-06	4.58792e-09	5.01646e-06	0.0914573
-5.2	6.30957e-06	5.65493e-08	6.36612e-06	0.888285	-5.2	6.30957e-06	2.39824e-06	8.70781e-06	27.5412				-5.2	6.30957e-06	0.00398107	0.00398738	99.8418		-5.2	6.30957e-06	7.27136e-09	6.31684e-06	0.115111
-5.1	7.94328e-06	8.96246e-08	8.03291e-06	1.11572	-5.1	7.94328e-06	3.80095e-06	1.17442e-05	32.3644				-5.1	7.94328e-06	0.00630957	0.00631752	99.8743		-5.1	7.94328e-06	1.15243e-08	7.95481e-06	0.144873
-5	1e-05	1.42045e-07	1.0142e-05	1.40056	-5	1e-05	6.0241e-06	1.60241e-05	37.594				-5	1e-05	0.01	0.01001	99.9001		-5	1e-05	1.82648e-08	1.00183e-05	0.182315
-4.9	1.25893e-05	2.25127e-07	1.28144e-05	1.75683	-4.9	1.25893e-05	9.54755e-06	2.21368e-05	43.1298				-4.9	1.25893e-05	0.0158489	0.0158615	99.9206		-4.9	1.25893e-05	2.89478e-08	1.26182e-05	0.229413
-4.8	1.58489e-05	3.56802e-07	1.62057e-05	2.2017	-4.8	1.58489e-05	1.51318e-05	3.09808e-05	48.8427				-4.8	1.58489e-05	0.0251189	0.0251347	99.9369		-4.8	1.58489e-05	4.58792e-08	1.58948e-05	0.288643
-4.7	1.99526e-05	5.65493e-07	2.05181e-05	2.75607	-4.7	1.99526e-05	2.39824e-05	4.3935e-05	54.586				-4.7	1.99526e-05	0.0398107	0.0398307	99.9499		-4.7	1.99526e-05	7.27136e-08	2.00253e-05	0.363108
-4.6	2.51189e-05	8.96246e-07	2.60151e-05	3.4451	-4.6	2.51189e-05	3.80095e-05	6.31283e-05	60.2098				-4.6	2.51189e-05	0.0630957	0.0631209	99.9602		-4.6	2.51189e-05	1.15243e-07	2.52341e-05	0.456697
-4.5	3.16228e-05	1.42045e-06	3.30432e-05	4.29878	-4.5	3.16228e-05	6.0241e-05	9.18637e-05	65.5764				-4.5	3.16228e-05	0.1	0.100032	99.9684		-4.5	3.16228e-05	1.82648e-07	3.18054e-05	0.574268
-4.4	3.98107e-05	2.25127e-06	4.2062e-05	5.35226	-4.4	3.98107e-05	9.54755e-05	0.000135286	70.573				-4.4	3.98107e-05	0.158489	0.158529	99.9749		-4.4	3.98107e-05	2.89478e-07	4.01002e-05	0.721887
-4.3	5.01187e-05	3.56802e-06	5.36867e-05	6.646	-4.3	5.01187e-05	0.000151318	0.000201437	75.1194				-4.3	5.01187e-05	0.251189	0.251239	99.9801		-4.3	5.01187e-05	4.58792e-07	5.05775e-05	0.907107
-4.2	6.30957e-05	5.65493e-06	6.87507e-05	8.22528	-4.2	6.30957e-05	0.000239824	0.000302919	79.1708				-4.2	6.30957e-05	0.398107	0.39817	99.9842		-4.2	6.30957e-05	7.27136e-07	6.38229e-05	1.1393
-4.1	7.94328e-05	8.96246e-06	8.83953e-05	10.1391	-4.1	7.94328e-05	0.000380095	0.000459528	82.7142				-4.1	7.94328e-05	0.630957	0.631037	99.9874		-4.1	7.94328e-05	1.15243e-06	8.05853e-05	1.43008
-4	0.0001	1.42045e-05	0.000114205	12.4378	-4	0.0001	0.00060241	0.00070241	85.7633				-4	0.0001	1	1.0001	99.99		-4	0.0001	1.82648e-06	0.000101826	1.79372
-3.9	0.000125893	2.25127e-05	0.000148405	15.1697	-3.9	0.000125893	0.000954755	0.00108065	88.3503				-3.9	0.000125893	1.58489	1.58502	99.9921		-3.9	0.000125893	2.89478e-06	0.000128787	2.24772
-3.8	0.000158489	3.56802e-05	0.00019417	18.3758	-3.8	0.000158489	0.00151318	0.00167167	90.5191				-3.8	0.000158489	2.51189	2.51204	99.9937		-3.8	0.000158489	4.58792e-06	0.000163077	2.81334
-3.7	0.000199526	5.65493e-05	0.000256076	22.0831	-3.7	0.000199526	0.00239824	0.00259776	92.3193				-3.7	0.000199526	3.98107	3.98127	99.995		-3.7	0.000199526	7.27136e-06	0.000206798	3.51617
-3.6	0.000251189	8.96246e-05	0.000340813	26.2973	-3.6	0.000251189	0.00380095	0.00405214	93.8011				-3.6	0.000251189	6.30957	6.30982	99.996		-3.6	0.000251189	1.15243e-05	0.000262713	4.38666
-3.5	0.000316228	0.000142045	0.000458273	30.9958	-3.5	0.000316228	0.0060241	0.00634032	95.0124				-3.5	0.000316228	10	10.0003	99.9968		-3.5	0.000316228	1.82648e-05	0.000334493	5.46046
-3.4	0.000398107	0.000225127	0.000623234	36.1224	-3.4	0.000398107	0.00954755	0.00994566	95.9972				-3.4	0.000398107	15.8489	15.8493	99.9975		-3.4	0.000398107	2.89478e-05	0.000427055	6.77848
-3.3	0.000501187	0.000356802	0.000857989	41.5858	-3.3	0.000501187	0.0151318	0.015633	96.794				-3.3	0.000501187	25.1189	25.1194	99.998		-3.3	0.000501187	4.58792e-05	0.000547066	8.3864
-3.2	0.000630957	0.000565493	0.00119645	47.2642	-3.2	0.000630957	0.0239824	0.0246133	97.4365				-3.2	0.000630957	39.8107	39.8113	99.9984		-3.2	0.000630957	7.27136e-05	0.000703671	10.3335
-3.1	0.000794328	0.000896246	0.00169057	53.0143	-3.1	0.000794328	0.0380095	0.0388038	97.953				-3.1	0.000794328	63.0957	63.0965	99.9987		-3.1	0.000794328	0.000115243	0.000909572	12.6701
-3	0.001	0.00142045	0.00242045	58.6854	-3	0.001	0.060241	0.061241	98.3671				-3	0.001	100	100.001	99.999		-3	0.001	0.000182648	0.00118265	15.444
-2.9	0.00125893	0.00225127	0.00351019	64.1352	-2.9	0.00125893	0.0954755	0.0967344	98.6986				-2.9	0.00125893	158.489	158.491	99.9992		-2.9	0.00125893	0.000289478	0.0015484	18.6953
-2.8	0.00158489	0.00356802	0.00515291	69.2428	-2.8	0.00158489	0.151318	0.152903	98.9635				-2.8	0.00158489	251.189	251.19	99.9994		-2.8	0.00158489	0.000458792	0.00204369	22.4493
-2.7	0.00199526	0.00565493	0.00765019	73.9188	-2.7	0.00199526	0.239824	0.241819	99.1749				-2.7	0.00199526	398.107	398.109	99.9995		-2.7	0.00199526	0.000727136	0.0027224	26.7094
-2.6	0.00251189	0.00896246	0.0114743	78.1087	-2.6	0.00251189	0.380095	0.382607	99.3435				-2.6	0.00251189	630.957	630.96	99.9996		-2.6	0.00251189	0.00115243	0.00366432	31.4501
-2.5	0.00316228	0.0142045	0.0173668	81.7913	-2.5	0.00316228	0.60241	0.605572	99.4778				-2.5	0.00316228	1000	1000	99.9997		-2.5	0.00316228	0.00182648	0.00498876	36.612
-2.4	0.00398107	0.0225127	0.0264938	84.9735	-2.4	0.00398107	0.954755	0.958736	99.5848				-2.4	0.00398107	1584.89	1584.9	99.9997		-2.4	0.00398107	0.00289478	0.00687585	42.1007
-2.3	0.00501187	0.0356802	0.0406921	87.6834	-2.3	0.00501187	1.51318	1.5182	99.6699										-2.3	0.00501187	0.00458792	0.00959979	47.7919
-2.2	0.00630957	0.0565493	0.0628589	89.9623	-2.2	0.00630957	2.39824	2.40455	99.7376										-2.2	0.00630957	0.00727136	0.0135809	53.541
-2.1	0.00794328	0.0896246	0.0975679	91.8587	-2.1	0.00794328	3.80095	3.80889	99.7915										-2.1	0.00794328	0.0115243	0.0194676	59.1975
-2	0.01	0.142045	0.152045	93.423	-2	0.01	6.0241	6.0341	99.8343										-2	0.01	0.0182648	0.0282648	64.6204
-1.9	0.0125893	0.225127	0.237716	94.7041	-1.9	0.0125893	9.54755	9.56014	99.8683										-1.9	0.0125893	0.0289478	0.0415371	69.6915
-1.8	0.0158489	0.356802	0.372651	95.747	-1.8	0.0158489	15.1318	15.1477	99.8954										-1.8	0.0158489	0.0458792	0.0617281	74.3246
-1.7	0.0199526	0.565493	0.585446	96.5919	-1.7	0.0199526	23.9824	24.0023	99.9169										-1.7	0.0199526	0.0727136	0.0926663	78.4683
-1.6	0.0251189	0.896246	0.921365	97.2737	-1.6	0.0251189	38.0095	38.0346	99.934										-1.6	0.0251189	0.115243	0.140362	82.1043
-1.5	0.0316228	1.42045	1.45208	97.8222	-1.5	0.0316228	60.241	60.2726	99.9475										-1.5	0.0316228	0.182648	0.214271	85.2417
-1.4	0.0398107	2.25127	2.29108	98.2624	-1.4	0.0398107	95.4755	95.5153	99.9583										-1.4	0.0398107	0.289478	0.329289	87.9101
-1.3	0.0501187	3.56802	3.61814	98.6148	-1.3	0.0501187	151.318	151.369	99.9669										-1.3	0.0501187	0.458792	0.508911	90.1518
-1.2	0.0630957	5.65493	5.71803	98.8965	-1.2	0.0630957	239.824	239.887	99.9737										-1.2	0.0630957	0.727136	0.790232	92.0155
-1.1	0.0794328	8.96246	9.0419	99.1215	-1.1	0.0794328	380.095	380.174	99.9791										-1.1	0.0794328	1.15243	1.23187	93.5518
-1	0.1	14.2045	14.3045	99.3009	-1	0.1	602.41	602.51	99.9834										-1	0.1	1.82648	1.92648	94.8092
-0.9	0.125893	22.5127	22.6386	99.4439															-0.9	0.125893	2.89478	3.02067	95.8323
-0.8	0.158489	35.6802	35.8387	99.5578															-0.8	0.158489	4.58792	4.74641	96.6609
-0.7	0.199526	56.5493	56.7488	99.6484															-0.7	0.199526	7.27136	7.47089	97.3293
-0.6	0.251189	89.6246	89.8758	99.7205															-0.6	0.251189	11.5243	11.7755	97.8669
-0.5	0.316228	142.045	142.362	99.7779															-0.5	0.316228	18.2648	18.5811	98.2981
-0.4	0.398107	225.127	225.525	99.8235															-0.4	0.398107	28.9478	29.3459	98.6434
-0.3	0.501187	356.802	357.303	99.8597															-0.3	0.501187	45.8792	46.3804	98.9194
-0.2	0.630957	565.493	566.124	99.8885															-0.2	0.630957	72.7136	73.3446	99.1397
-0.1	0.794328	896.246	897.041	99.9115															-0.1	0.794328	115.243	116.038	99.3155
-9.99201e-16	1	1420.45	1421.45	99.9296															0	1	182.648	183.648	99.4555
																			0.1	1.25893	289.478	290.737	99.567
																			0.2	1.58489	458.792	460.377	99.6557
																			0.3	1.99526	727.136	729.132	99.7264
																			0.4	2.51189	1152.43	1154.95	99.7825
																			0.5	3.16228	1826.48	1829.65	99.8272
																			0.6	3.98107	2894.78	2898.76	99.8627
																			0.7	5.01187	4587.92	4592.93	99.8909
																			0.8	6.30957	7271.36	7277.67	99.9133
																			0.9	7.94328	11524.3	11532.3	99.9311
																			1	10	18264.8	18274.8	99.9453
																			1.1	12.5893	28947.8	28960.4	99.9565
																			1.2	15.8489	45879.2	45895.1	99.9655
																			1.3	19.9526	72713.6	72733.6	99.9726
																			1.4	25.1189	115243	115268	99.9782
																			1.5	31.6228	182648	182680	99.9827
																			1.6	39.8107	289478	289518	99.9862
																			1.7	50.1187	458792	458842	99.9891
																			1.8	63.0957	727136	727199	99.9913
																			1.9	79.4328	1.15243e+06	1.15251e+06	99.9931
																			2	100	1.82648e+06	1.82658e+06	99.9945
																			2.1	125.893	2.89478e+06	2.89491e+06	99.9957
																			2.2	158.489	4.58792e+06	4.58808e+06	99.9965
																			2.3	199.526	7.27136e+06	7.27156e+06	99.9973
																			2.4	251.189	1.15243e+07	1.15246e+07	99.9978

## Sheet: Fig 2A
pSTAT1/STAT1
	Mock/Unstim	STAT2-WT/Unstim	Mock/IFNy	STAT2WT/IFNy	Mock/IFNb	STAT2WT/IFNb
Experiment #1	0.0521495	0.0778506	5.74359	5.8	3.5175	4.88774
Experiment #2	0.147857	0.0398564	5.22599	6.61947
Experiment #3	0.195102	0.702381	7.11957	7.39583
Experiment #4	0.10396	0.280282			11.1712	29.7222
	Mock/Unstim	STAT2-WT/Unstim	Mock/IFNy	STAT2WT/IFNy	Mock/IFNb	STAT2WT/IFNb
pSTAT1/STAT1	0.124767	0.275092	6.02971	6.6051	3.5175	4.88774

## Sheet: Fig 2B
	pSTAT1 in U6A	pSTAT1 in 2fTGH
Cell #1	0.536604	0.754057			pSTAT1 in U6A																																						pSTAT1 in 2fTGH
Cell #2	0.567053	0.782976			Cell 1	Nucleus		Cell 1	Cytoplasm		Cell 2	Nucleus		Cell 2	Cytoplasm		Cell 3	Nucleus		Cell 3	Cytoplasm		Cell 4	Nucleus		Cell 4	Cytoplasm		Cell 5	Nucleus		Cell 5	Cytoplasm		Cell 6	Nucleus		Cell 6	Cytoplasm				Cell 1	Nucleus		Cell 1	Cytoplasm		Cell 2
Cell #3	0.702346	1.02085			Position (µM)	Fluorescence Intensity	Nuc Average	Position (µM)	Fluorescence Intensity	Cyto Average	Position (µM)	Fluorescence Intensity	Nuc Av - Bkgd	Position (µM)	Fluorescence Intensity	Cyto Av - Bkgd	Position (µM)	Fluorescence Intensity	Nuc Av - Bkgd	Position (µM)	Fluorescence Intensity	Cyto Av - Bkgd	Position (µM)	Fluorescence Intensity	Nuc Av - Bkgd	Position (µM)	Fluorescence Intensity	Cyto Av - Bkgd	Position (µM)	Fluorescence Intensity	Nuc Av - Bkgd	Position (µM)	Fluorescence Intensity	Cyto Av - Bkgd	Position (µM)	Fluorescence Intensity	Nuc Av - Bkgd	Position (µM)	Fluorescence Intensity	Cyto Av - Bkgd			Position (µM)	Fluorescence Intensity	Nuc Average	Position (µM)	Fluorescence Intensity	Cyto Average	Position (µM)
Cell #4	0.466395	0.684356			0	358	300.764	0	138.5	161.391	0	343.5	317.76	0	178.5	180.186	0	404	419.002	0	292.5	294.285	0	470	467.793	0	223	218.176	0	427	433.563	0	182	176.315	0	525	422.394	0	215.875	230.989			0	291	273.617	0	208	206.323	0
Cell #5	0.406665	0.665503			0.2128	359.31		0.2128	143.6	Cyto:Nuc	0.2128	405.72		0.2128	173.976	Cyto:Nuc	0.2128	406.88		0.2128	265.12	Cyto:Nuc	0.2128	511.992		0.2128	221.568	Cyto:Nuc	0.2128	462.444		0.2128	184.408	Cyto:Nuc	0.2128	534.987		0.2128	217.557	Cyto:Nuc			0.2128	287.04		0.2128	209.72	Cyto:Nuc	0.2128
Cell #6	0.546858	0.775096			0.4256	315.48		0.4256	145.264	0.536604	0.4256	410.252		0.4256	161.188	0.567053	0.4256	448.88		0.4256	279.54	0.702346	0.4256	550.632		0.4256	211.584	0.466395	0.4256	444.512		0.4256	189.024	0.406665	0.4256	489.397		0.4256	218.59	0.546858			0.4256	270.08		0.4256	207.84	0.754057	0.4256
Cell #7	0.852887	0.662228			0.6384	312.434		0.6384	136.38		0.6384	366.556		0.6384	164.856		0.6384	447.76		0.6384	281.88		0.6384	561.56		0.6384	208.944		0.6384	423.752		0.6384	177.696		0.6384	471.922		0.6384	210.877				0.6384	268.16		0.6384	204.24		0.6384
Cell #8	0.682184	0.734179			0.8512	319.376		0.8512	138.06		0.8512	374.728		0.8512	174.316		0.8512	423.6		0.8512	270.26		0.8512	569.944		0.8512	217.432		0.8512	401.752		0.8512	177.216		0.8512	483.304		0.8512	209.983				0.8512	265.36		0.8512	202.68		0.8512
Cell #9	0.71129	0.684211			1.064	293.7		1.064	140.8		1.064	412.4		1.064	174.8		1.064	436.6		1.064	262.6		1.064	556.2		1.064	247.4		1.064	389.5		1.064	174.8		1.064	531.94		1.064	223.48				1.064	309.8		1.064	194.2		1.064
Cell #10	0.570069	0.814776			1.2768	283.856		1.2768	142.624		1.2768	385.682		1.2768	167.234		1.2768	418.9		1.2768	269.9		1.2768	502.16		1.2768	253.016		1.2768	395.728		1.2768	195.688		1.2768	542.586		1.2768	237.641				1.2768	274.64		1.2768	188.88		1.2768
Cell #11	0.782418	0.589142			1.4896	256.044		1.4896	149.02		1.4896	361.804		1.4896	188.092		1.4896	402.36		1.4896	268.56		1.4896	474.784		1.4896	256.176		1.4896	417.4		1.4896	174.288		1.4896	481.106		1.4896	247.566				1.4896	245.68		1.4896	190.68		1.4896
Cell #12	0.663475	0.62828			1.7024	265.948		1.7024	148.066		1.7024	297.882		1.7024	214.434		1.7024	410.3		1.7024	261.7		1.7024	467.504		1.7024	254.88		1.7024	426.32		1.7024	169.5		1.7024	454.747		1.7024	231.163				1.7024	263.32		1.7024	199.64		1.7024
Cell #13	0.753699	0.544007			1.9152	282.396		1.9152	150.776		1.9152	286.32		1.9152	295.68		1.9152	435.24		1.9152	272.08		1.9152	479.264		1.9152	234.912		1.9152	439.684		1.9152	176.008		1.9152	448.502		1.9152	229.771				1.9152	286.24		1.9152	195.32		1.9152
Cell #14	0.944371	0.934076			2.128	317.8		2.128	155.75		2.128	278.25		2.128	289.15		2.128	496.4		2.128	292.4		2.128	470.8		2.128	248.6		2.128	449.4		2.128	175.4		2.128	441.92		2.128	244.935				2.128	262.6		2.128	194.6		2.128
Cell #15	0.508856	0.841818			2.3408	310.136		2.3408	164.208		2.3408	282.74		2.3408	215.464		2.3408	512.88		2.3408	292.84		2.3408	468.112		2.3408	249.2		2.3408	470.708		2.3408	170.608		2.3408	442.794		2.3408	255.202				2.3408	269.32		2.3408	204.92		2.3408
Cell #16	0.988593	0.751463			2.5536	333.244		2.5536	180.27		2.5536	292.056		2.5536	190.326		2.5536	487.52		2.5536	302.4		2.5536	448.648		2.5536	233.008		2.5536	461.032		2.5536	173.444		2.5536	431.795		2.5536	238.415				2.5536	298.8		2.5536	204.92		2.5536
Cell #17	0.885338	0.869534			2.7664	350.404		2.7664	148.888		2.7664	325.72		2.7664	165.488		2.7664	477.92		2.7664	295.2		2.7664	446.856		2.7664	212.152		2.7664	478.32		2.7664	179.32		2.7664	448.911		2.7664	248.155				2.7664	301		2.7664	215.12		2.7664
Cell #18	0.704895	0.869775			2.9792	362.456		2.9792	139.552		2.9792	343.354		2.9792	170.674		2.9792	442.86		2.9792	307.12		2.9792	451.208		2.9792	204.768		2.9792	490.704		2.9792	170.632		2.9792	414.43		2.9792	244.62				2.9792	317.08		2.9792	222.44		2.9792
Cell #19	0.688755	0.834347			3.192	356.9		3.192	142.4		3.192	310		3.192	176.1		3.192	453.4		3.192	314		3.192	475.4		3.192	207.8		3.192	491.6		3.192	176		3.192	390.46		3.192	248.18				3.192	305.2		3.192	210.2		3.192
Cell #20	0.469026	0.814174			3.4048	367.936		3.4048	142.184		3.4048	295.192		3.4048	168.58		3.4048	451.26		3.4048	322.06		3.4048	469.352		3.4048	206.968		3.4048	496.656		3.4048	181.272		3.4048	401.419		3.4048	246.719				3.4048	315.28		3.4048	218		3.4048
Cell #21	0.585803	0.867315			3.6176	334.296		3.6176	147.552		3.6176	350.08		3.6176	161.416		3.6176	444.12		3.6176	310.8		3.6176	430.576		3.6176	201.168		3.6176	464.928		3.6176	172.656		3.6176	396.752		3.6176	241.554				3.6176	290.88		3.6176	208.28		3.6176
Cell #22	0.503221	0.693892			3.8304	294.08		3.8304	166.104		3.8304	378.15		3.8304	165.418		3.8304	426.52		3.8304	300.84		3.8304	429.632		3.8304	210.824		3.8304	446.808		3.8304	173.572		3.8304	415.897		3.8304	239.011				3.8304	280.48		3.8304	200.44		3.8304
Cell #23	0.527546	0.809844			4.0432	320.62		4.0432	193.196		4.0432	331.82		4.0432	170.032		4.0432	395.24		4.0432	304.48		4.0432	437.68		4.0432	207.704		4.0432	446.204		4.0432	177.656		4.0432	419.083		4.0432	239.822				4.0432	291.2		4.0432	205.44		4.0432
Cell #24	0.413059	0.782055			4.256	324.6		4.256	172.5		4.256	346.5		4.256	161.55		4.256	399		4.256	301.5		4.256	426.4		4.256	202		4.256	442.6		4.256	179.4		4.256	410.96		4.256	258.51				4.256	281.8		4.256	217.4		4.256
Cell #25	0.488756	0.742734			4.4688	301.908		4.4688	155.664		4.4688	317.344		4.4688	168.512		4.4688	396.96		4.4688	316.52		4.4688	427.904		4.4688	215.44		4.4688	409.896		4.4688	177.976		4.4688	411.602		4.4688	268.502				4.4688	299.36		4.4688	228.44		4.4688
Mean	0.638006	0.766027			4.6816	282.784		4.6816	146.288		4.6816	301.198		4.6816	173.502		4.6816	425.16		4.6816	315.98		4.6816	433.696		4.6816	225.888		4.6816	397.168		4.6816	180.808		4.6816	424.936		4.6816	235.438				4.6816	304.72		4.6816	231.6		4.6816
					4.8944	279.972		4.8944	142.604		4.8944	304.664		4.8944	178.344		4.8944	436.8		4.8944	299.36		4.8944	454.72		4.8944	226.896		4.8944	421.972		4.8944	178.088		4.8944	449.967		4.8944	223.119				4.8944	260.44		4.8944	235.12		4.8944
	T-Test: U6A vs 2fTGH				5.1072	290.74		5.1072	143.456		5.1072	295.234		5.1072	171.998		5.1072	437.02		5.1072	292.24		5.1072	485.52		5.1072	213.224		5.1072	415.056		5.1072	172.212		5.1072	427.989		5.1072	219.424				5.1072	255.16		5.1072	224.64		5.1072
	0.00203249				5.32	288		5.32	156		5.32	291		5.32	169		5.32	434		5.32	297		5.32	530		5.32	211		5.32	401		5.32	181		5.32	364.125		5.32	220				5.32	302		5.32	216		5.32
					5.5328	280.808		5.5328	177.486		5.5328	314.612		5.5328	172.68		5.5328	432.78		5.5328	301.56		5.5328	531.336		5.5328	208.704		5.5328	391.256		5.5328	171.96		5.5328	348.199		5.5328	222.665				5.5328	343.96		5.5328	206.36		5.5328
					5.7456	279.268		5.7456	183.988		5.7456	339.536		5.7456	169.416		5.7456	455.12		5.7456	302.72		5.7456	559.648		5.7456	210.816		5.7456	417.332		5.7456	178.84		5.7456	372.928		5.7456	217.99				5.7456	337.56		5.7456	210.48		5.7456
					5.9584	281.792		5.9584	159.26		5.9584	329.652		5.9584	174.968		5.9584	440.64		5.9584	314.58		5.9584	529.224		5.9584	212.496		5.9584	447.872		5.9584	180.12		5.9584	443.862		5.9584	224.989				5.9584	320.16		5.9584	207.64		5.9584
					6.1712	280.224		6.1712	149.768		6.1712	293.784		6.1712	177.24		6.1712	406.88		6.1712	298.88		6.1712	485.168		6.1712	211.328		6.1712	464.556		6.1712	176.784		6.1712	502.631		6.1712	223.891				6.1712	309.68		6.1712	204.72		6.1712
					6.384	279.8		6.384	151		6.384	292.5		6.384	174.45		6.384	434.1		6.384	298.8		6.384	449.6		6.384	212		6.384	489		6.384	176.4		6.384	451.84		6.384	225.91				6.384	324.4		6.384	213.6		6.384
					6.5968	308.62		6.5968	162.248		6.5968	297.564		6.5968	176.396		6.5968	398.52		6.5968	294.32		6.5968	452.544		6.5968	217.896		6.5968	477.972		6.5968	171.584		6.5968	435.011		6.5968	229.968				6.5968	305.88		6.5968	205.04		6.5968
					6.8096	285.152		6.8096	208.252		6.8096	300.626		6.8096	187.674		6.8096	422.26		6.8096	295.72		6.8096	472.76		6.8096	223.96		6.8096	433.544		6.8096	174.052		6.8096	413.926		6.8096	236.04				6.8096	280.84		6.8096	213.08		6.8096
					7.0224	305.406		7.0224	206.24		7.0224	317.104		7.0224	197.216		7.0224	425.12		7.0224	279.12		7.0224	491.136		7.0224	225.664		7.0224	422.088		7.0224	169.368		7.0224	386.082		7.0224	239.747				7.0224	264.2		7.0224	257.28		7.0224
					7.2352	319.048		7.2352	161.114		7.2352	331.966		7.2352	169.928		7.2352	420.34		7.2352	277.62		7.2352	502.16		7.2352	236.144		7.2352	413.936		7.2352	162.116		7.2352	370.728		7.2352	238.318				7.2352	304.72		7.2352	229.76		7.2352
					7.448	280.7		7.448	156.7		7.448	312.7		7.448	165		7.448	410		7.448	277.8		7.448	496.8		7.448	257		7.448	429		7.448	159.6		7.448	357.505		7.448	235.1				7.448	275.2		7.448	213.4		7.448
					7.6608	268.896		7.6608	171.316		7.6608	323.892		7.6608	165.266		7.6608	410.2		7.6608	303.42		7.6608	513.576		7.6608	237.256		7.6608	452.216		7.6608	170.692		7.6608	347.736		7.6608	240.465				7.6608	237.48		7.6608	213.96		7.6608
					7.8736	263.714		7.8736	186.664		7.8736	360.032		7.8736	163.784		7.8736	412.24		7.8736	301.96		7.8736	523.424		7.8736	204.136		7.8736	449.508		7.8736	170.8		7.8736	343.625		7.8736	231.006				7.8736	229.12		7.8736	218.56		7.8736
					8.0864	275.456		8.0864	167.626		8.0864	299.558		8.0864	173.086		8.0864	364.66		8.0864	289.34		8.0864	480.984		8.0864	191.504		8.0864	429.088		8.0864	169.612		8.0864	345.822		8.0864	230.355				8.0864	246.76		8.0864	235.44		8.0864
					8.2992	303.338		8.2992	156.24		8.2992	296.692		8.2992	167.628		8.2992	361.96		8.2992	283.52		8.2992	432.016		8.2992	195.64		8.2992	420.16		8.2992	172.512		8.2992	355.247		8.2992	233.956				8.2992	263.48		8.2992	213		8.2992
					8.512	335.3		8.512	154.45		8.512	313.6		8.512	163.65		8.512	367.3		8.512	296.9		8.512	423.8		8.512	202.4		8.512	403.2		8.512	172.2		8.512	376.16		8.512	234.3				8.512	231.2		8.512	200.2		8.512
					8.7248	334.774		8.7248	152.216		8.7248	292.552		8.7248	168.08		8.7248	350.32		8.7248	309.08		8.7248	464.632		8.7248	208.496		8.7248	421.008		8.7248	173.792		8.7248	381.498		8.7248	231.246				8.7248	224.6		8.7248	185.8		8.7248
					8.9376	310.744		8.9376	152.25		8.9376	270.988		8.9376	175.896		8.9376	343.08		8.9376	295.76		8.9376	450.808		8.9376	206.808		8.9376	418.76		8.9376	171.496		8.9376	398.922		8.9376	233.572				8.9376	209.44		8.9376	175.28		8.9376
					9.1504	318.306		9.1504	162.896		9.1504	263		9.1504	180.46		9.1504	342.08		9.1504	308.08		9.1504	414.976		9.1504	204.144		9.1504	412.916		9.1504	183.024		9.1504	412.867		9.1504	219.394				9.1504	212.2		9.1504	183.2		9.1504
					9.3632	328.424		9.3632	172.936		9.3632	284.028		9.3632	178.346		9.3632	354.28		9.3632	295.14		9.3632	385.752		9.3632	204.216		9.3632	411.68		9.3632	183.296		9.3632	431.65		9.3632	222.971				9.3632	215.2		9.3632	177.4		9.3632
					9.576	278.15		9.576	157.4		9.576	265.8		9.576	177.8		9.576	370.2		9.576	281.2		9.576	384		9.576	207.2		9.576	409.9		9.576	182		9.576	427.815		9.576	216				9.576	215.2		9.576	180.8		9.576
					9.7888	257		9.7888	160.618		9.7888	257.396		9.7888	174.838		9.7888	402.8		9.7888	288.22		9.7888	386.584		9.7888	216.92		9.7888	410.6		9.7888	174.464		9.7888	385.67		9.7888	215.963				9.7888	247.8		9.7888	177.96		9.7888
					10.0016	248.802		10.0016	182.288		10.0016	281.164		10.0016	179.268		10.0016	409.36		10.0016	297.48		10.0016	401.88		10.0016	214.32		10.0016	420.452		10.0016	179.656		10.0016	398.41		10.0016	225.751				10.0016	241.88		10.0016	189.44		10.0016
					10.2144	257.368		10.2144	201.71		10.2144	300.458		10.2144	193.49		10.2144	411.12		10.2144	292.68		10.2144	398.056		10.2144	207.784		10.2144	437.088		10.2144	184.172		10.2144	406.811		10.2144	218.306				10.2144	229.6		10.2144	196.16		10.2144
					10.4272	264.466		10.4272	208.84		10.4272	295.136		10.4272	188.32		10.4272	429.68		10.4272	311.24		10.4272	415.056		10.4272	201.616		10.4272	410.452		10.4272	183.856		10.4272	396.107		10.4272	208.824				10.4272	241.28		10.4272	191.16		10.4272
					10.64	231		10.64	197.75		10.64	283.25		10.64	186		10.64	442.5		10.64	324.5		10.64	381		10.64	203		10.64	406		10.64	179		10.64	394.5		10.64	209.625				10.64	246		10.64	184		10.64
																																											Cell 7	Nucleus		Cell 7	Cytoplasm		Cell 8
					Cell 7	Nucleus		Cell 7	Cytoplasm		Cell 8	Nucleus		Cell 8	Cytoplasm		Cell 9	Nucleus		Cell 9	Cytoplasm		Cell 10	Nucleus		Cell 10	Cytoplasm		Cell 11	Nucleus		Cell 11	Cytoplasm		Cell 12	Nucleus		Cell 12	Cytoplasm				Position (µM)	Fluorescence Intensity	Nuc Average	Position (µM)	Fluorescence Intensity	Cyto Average	Position (µM)
					Position (µM)	Fluorescence Intensity	Nuc Average	Position (µM)	Fluorescence Intensity	Cyto Average	Position (µM)	Fluorescence Intensity	Nuc Av - Bkgd	Position (µM)	Fluorescence Intensity	Cyto Av - Bkgd	Position (µM)	Fluorescence Intensity	Nuc Av - Bkgd	Position (µM)	Fluorescence Intensity	Cyto Av - Bkgd	Position (µM)	Fluorescence Intensity	Nuc Av - Bkgd	Position (µM)	Fluorescence Intensity	Cyto Av - Bkgd	Position (µM)	Fluorescence Intensity	Nuc Av - Bkgd	Position (µM)	Fluorescence Intensity	Cyto Av - Bkgd	Position (µM)	Fluorescence Intensity	Nuc Av - Bkgd	Position (µM)	Fluorescence Intensity	Cyto Av - Bkgd			0	316	351.841	0	224.5	232.999	0
					0	274	286.254	0	220.5	244.142	0	382	376.08	0	259	256.555	0	255	261.247	0	164.5	185.822	0	282	320.349	0	175	182.621	0	304	314.27	0	253.5	245.89	0	311	352.555	0	238.5	233.911			0.2128	327.2		0.2128	220.2	Cyto:Nuc	0.2128
					0.2128	277.663		0.2128	219.754	Cyto:Nuc	0.2128	379.295		0.2128	266.238	Cyto:Nuc	0.2128	268.227		0.2128	156.922	Cyto:Nuc	0.2128	281.923		0.2128	180.797	Cyto:Nuc	0.2128	323.384		0.2128	269.288	Cyto:Nuc	0.2128	323.336		0.2128	232.304	Cyto:Nuc			0.4256	342.85		0.4256	221.95	0.662228	0.4256
					0.4256	294.061		0.4256	232.712	0.852887	0.4256	372.299		0.4256	270.77	0.682184	0.4256	287.222		0.4256	154.31	0.71129	0.4256	272.461		0.4256	180.574	0.570069	0.4256	332.08		0.4256	287.452	0.782418	0.4256	336.784		0.4256	221.028	0.663475			0.6384	342.4		0.6384	222		0.6384
					0.6384	305.753		0.6384	217.693		0.6384	380.715		0.6384	272.781		0.6384	256.879		0.6384	158.718		0.6384	268.304		0.6384	187.808		0.6384	356.284		0.6384	279.44		0.6384	339.552		0.6384	213.88				0.8512	355.55		0.8512	223.8		0.8512
					0.8512	309.427		0.8512	218.598		0.8512	373.811		0.8512	265.556		0.8512	241.203		0.8512	165.339		0.8512	277.263		0.8512	179.135		0.8512	342.256		0.8512	266.804		0.8512	327.388		0.8512	220.736				1.064	346		1.064	223		1.064
					1.064	309.6		1.064	228.16		1.064	375.65		1.064	261.68		1.064	233.5		1.064	159.48		1.064	289.4		1.064	176.8		1.064	289.4		1.064	261.6		1.064	341.8		1.064	226				1.2768	319.4		1.2768	218.15		1.2768
					1.2768	287.571		1.2768	236.145		1.2768	384.984		1.2768	258.706		1.2768	231.006		1.2768	168.711		1.2768	277.029		1.2768	178.011		1.2768	283.936		1.2768	260.776		1.2768	360.104		1.2768	228.604				1.4896	324.9		1.4896	221.7		1.4896
					1.4896	273.014		1.4896	241.258		1.4896	383.723		1.4896	252.333		1.4896	239.8		1.4896	182.28		1.4896	270.096		1.4896	182.192		1.4896	275.036		1.4896	263.768		1.4896	348.352		1.4896	229.104				1.7024	345.2		1.7024	231.95		1.7024
					1.7024	279.874		1.7024	241.307		1.7024	386.07		1.7024	278.736		1.7024	241.798		1.7024	175.866		1.7024	268.437		1.7024	177.882		1.7024	293.32		1.7024	253.596		1.7024	351.272		1.7024	231.004				1.9152	359.2		1.9152	226.4		1.9152
					1.9152	272.562		1.9152	240.309		1.9152	389.954		1.9152	273.146		1.9152	255.162		1.9152	163.808		1.9152	285.834		1.9152	176.099		1.9152	304.248		1.9152	248.848		1.9152	344.648		1.9152	220.52				2.128	379.5		2.128	222		2.128
					2.128	270.92		2.128	255.18		2.128	386.08		2.128	267.2		2.128	252.32		2.128	158.18		2.128	338.84		2.128	178.9		2.128	310.4		2.128	255.3		2.128	342.1		2.128	219.2				2.3408	322		2.3408	211.6		2.3408
					2.3408	277.55		2.3408	247.757		2.3408	382.622		2.3408	274.403		2.3408	262.152		2.3408	164.421		2.3408	338.142		2.3408	172.248		2.3408	296.748		2.3408	249.76		2.3408	332.592		2.3408	212.248				2.5536	324.5		2.5536	233.15		2.5536
					2.5536	300.464		2.5536	237.761		2.5536	371.555		2.5536	266.358		2.5536	275.272		2.5536	167.522		2.5536	349.039		2.5536	183.258		2.5536	322.264		2.5536	238.716		2.5536	346.58		2.5536	223.76				2.7664	329		2.7664	223.8		2.7664
					2.7664	334.866		2.7664	232.035		2.7664	374.254		2.7664	276.307		2.7664	284.162		2.7664	179.238		2.7664	338.883		2.7664	201.186		2.7664	323.668		2.7664	250.424		2.7664	358.192		2.7664	236.048				2.9792	345.2		2.9792	229.15		2.9792
					2.9792	320.67		2.9792	229.985		2.9792	375.894		2.9792	263.703		2.9792	286.384		2.9792	177.756		2.9792	338.474		2.9792	191.959		2.9792	331.936		2.9792	245.544		2.9792	361.156		2.9792	240.14				3.192	368		3.192	243.5		3.192
					3.192	293.84		3.192	228		3.192	372.06		3.192	256.16		3.192	280		3.192	174.56		3.192	308.96		3.192	182.24		3.192	309.3		3.192	236		3.192	390.8		3.192	230.6				3.4048	361.45		3.4048	270.05		3.4048
					3.4048	283.43		3.4048	248.97		3.4048	371.246		3.4048	248.872		3.4048	273.734		3.4048	175.574		3.4048	296.163		3.4048	182.242		3.4048	286.84		3.4048	239.484		3.4048	389.508		3.4048	230.86				3.6176	380		3.6176	241.2		3.6176
					3.6176	275.398		3.6176	252.085		3.6176	374.702		3.6176	254.776		3.6176	265.494		3.6176	173.469		3.6176	294.536		3.6176	181.6		3.6176	280.644		3.6176	245.808		3.6176	387.912		3.6176	231.32				3.8304	371.8		3.8304	245.1		3.8304
					3.8304	270.917		3.8304	249.379		3.8304	367.17		3.8304	258.546		3.8304	262.694		3.8304	178.928		3.8304	295.062		3.8304	192.848		3.8304	276.12		3.8304	249.896		3.8304	382.56		3.8304	231.388				4.0432	328.1		4.0432	248.2		4.0432
					4.0432	255.35		4.0432	231.734		4.0432	365.429		4.0432	257.186		4.0432	250.118		4.0432	188.672		4.0432	301.507		4.0432	218.061		4.0432	263.724		4.0432	253.296		4.0432	371.096		4.0432	230.392				4.256	338.25		4.256	244.25		4.256
					4.256	272.32		4.256	231.3		4.256	360.64		4.256	256.82		4.256	256.72		4.256	197.72		4.256	278.42		4.256	209.2		4.256	258.8		4.256	255.2		4.256	355.2		4.256	254.3				4.4688	346.2		4.4688	248.8		4.4688
					4.4688	281.593		4.4688	244.272		4.4688	361.128		4.4688	254.016		4.4688	259.334		4.4688	195.174		4.4688	269.994		4.4688	208.771		4.4688	269.724		4.4688	250.208		4.4688	373.312		4.4688	234.624				4.6816	325.25		4.6816	240.95		4.6816
					4.6816	284.827		4.6816	261.348		4.6816	358.24		4.6816	245.386		4.6816	272.125		4.6816	190.727		4.6816	274.91		4.6816	226.997		4.6816	285.016		4.6816	267.168		4.6816	387.792		4.6816	237.796				4.8944	322.4		4.8944	248.6		4.8944
					4.8944	291.28		4.8944	269.262		4.8944	353.979		4.8944	253.986		4.8944	271.76		4.8944	192.443		4.8944	263.299		4.8944	241.04		4.8944	301.2		4.8944	262.664		4.8944	348.872		4.8944	247.048				5.1072	299.5		5.1072	261.4		5.1072
					5.1072	298.547		5.1072	273.855		5.1072	342.582		5.1072	256.797		5.1072	272.856		5.1072	208.11		5.1072	275.099		5.1072	229.856		5.1072	311.152		5.1072	245.292		5.1072	347.2		5.1072	248.324				5.32	300		5.32	242		5.32
					5.32	296		5.32	254		5.32	342.25		5.32	275		5.32	272.5		5.32	226		5.32	273		5.32	216		5.32	316		5.32	242		5.32	376		5.32	236				5.5328	325.15		5.5328	248.5		5.5328
					5.5328	310.584		5.5328	270.526		5.5328	342.712		5.5328	267.575		5.5328	268.451		5.5328	238.33		5.5328	290.308		5.5328	203.926		5.5328	321.592		5.5328	244.552		5.5328	360.192		5.5328	230.12				5.7456	350		5.7456	249.3		5.7456
					5.7456	323.127		5.7456	273.413		5.7456	340.46		5.7456	270.782		5.7456	261.74		5.7456	238.366		5.7456	299.666		5.7456	194.003		5.7456	326.12		5.7456	233.832		5.7456	361.184		5.7456	232.608				5.9584	357.5		5.9584	231.45		5.9584
					5.9584	313.178		5.9584	288.325		5.9584	352.222		5.9584	279.87		5.9584	256.667		5.9584	229.45		5.9584	325.458		5.9584	176.846		5.9584	347.128		5.9584	235.172		5.9584	355.72		5.9584	236.832				6.1712	362.6		6.1712	233.6		6.1712
					6.1712	305.582		6.1712	277.715		6.1712	354.785		6.1712	262.128		6.1712	270.12		6.1712	214.859		6.1712	325.077		6.1712	166.262		6.1712	355.76		6.1712	236.672		6.1712	357.688		6.1712	223.464				6.384	353		6.384	248.25		6.384
					6.384	300.64		6.384	286.04		6.384	364.12		6.384	262.88		6.384	249.2		6.384	196.6		6.384	313.52		6.384	167.16		6.384	357.2		6.384	230.1		6.384	361.9		6.384	230.1				6.5968	409.1		6.5968	239.1		6.5968
					6.5968	300.81		6.5968	276.973		6.5968	370.62		6.5968	263.294		6.5968	254.856		6.5968	203.837		6.5968	305.766		6.5968	166.533		6.5968	359.544		6.5968	228.96		6.5968	373.904		6.5968	227.728				6.8096	383.1		6.8096	232.9		6.8096
					6.8096	290.858		6.8096	249.973		6.8096	394.752		6.8096	260.627		6.8096	250.022		6.8096	203.478		6.8096	352.52		6.8096	164.204		6.8096	372.616		6.8096	223.272		6.8096	362.364		6.8096	228.528				7.0224	348.6		7.0224	236.8		7.0224
					7.0224	288.56		7.0224	238.797		7.0224	381.214		7.0224	264.92		7.0224	251.708		7.0224	199.376		7.0224	315.234		7.0224	163.618		7.0224	385		7.0224	225.072		7.0224	359.928		7.0224	240.216				7.2352	346.45		7.2352	235.45		7.2352
					7.2352	324.63		7.2352	236.48		7.2352	396.294		7.2352	268.289		7.2352	247.224		7.2352	193.586		7.2352	308.449		7.2352	164.123		7.2352	358.96		7.2352	229.864		7.2352	359.752		7.2352	253.212				7.448	358		7.448	229.5		7.448
					7.448	310.34		7.448	236.52		7.448	403.58		7.448	270.56		7.448	250.48		7.448	189.36		7.448	331.8		7.448	170.48		7.448	346.2		7.448	219.4		7.448	354.2		7.448	241.8				7.6608	400.7		7.6608	226.95		7.6608
					7.6608	283.184		7.6608	238.05		7.6608	396.592		7.6608	262.17		7.6608	246.309		7.6608	185.574		7.6608	358.755		7.6608	173.774		7.6608	340.088		7.6608	229.74		7.6608	361.268		7.6608	252.212				7.8736	404		7.8736	222.4		7.8736
					7.8736	271.337		7.8736	238.651		7.8736	380.931		7.8736	258		7.8736	255.894		7.8736	198.848		7.8736	357.912		7.8736	175.213		7.8736	325.536		7.8736	241.712		7.8736	356.832		7.8736	245.64				8.0864	359.4		8.0864	228.65		8.0864
					8.0864	285.707		8.0864	236.896		8.0864	365.51		8.0864	257.526		8.0864	259.79		8.0864	204.225		8.0864	361.168		8.0864	167.31		8.0864	321.624		8.0864	249.34		8.0864	340.096		8.0864	244.648				8.2992	353.8		8.2992	267.7		8.2992
					8.2992	291.997		8.2992	237.016		8.2992	365.768		8.2992	244.733		8.2992	261.19		8.2992	192.669		8.2992	347.696		8.2992	170.184		8.2992	342.86		8.2992	255.848		8.2992	354.408		8.2992	243.416				8.512	360		8.512	247.5		8.512
					8.512	293.04		8.512	249.64		8.512	357.88		8.512	231.9		8.512	269.08		8.512	188.88		8.512	340.2		8.512	161.3		8.512	328.6		8.512	247.4		8.512	361.3		8.512	252.8				8.7248	352.2		8.7248	220		8.7248
					8.7248	263.622		8.7248	249.75		8.7248	361.59		8.7248	249.59		8.7248	266.594		8.7248	186.68		8.7248	387.366		8.7248	174.054		8.7248	339.1		8.7248	250.952		8.7248	358.336		8.7248	249.288				8.9376	361.3		8.9376	213.3		8.9376
					8.9376	255.022		8.9376	241.257		8.9376	360.861		8.9376	251.298		8.9376	264.074		8.9376	186.742		8.9376	375.324		8.9376	176.289		8.9376	336.848		8.9376	254.472		8.9376	345.992		8.9376	236.036				9.1504	365.8		9.1504	210.7		9.1504
					9.1504	252.641		9.1504	233.358		9.1504	366.084		9.1504	236.221		9.1504	273.234		9.1504	179.726		9.1504	377.181		9.1504	178.963		9.1504	306.34		9.1504	246.736		9.1504	356.36		9.1504	233.4				9.3632	361.8		9.3632	213.85		9.3632
					9.3632	243.896		9.3632	230.919		9.3632	387.11		9.3632	228.795		9.3632	276.064		9.3632	177.7		9.3632	397.963		9.3632	174.898		9.3632	318.768		9.3632	238.772		9.3632	344.592		9.3632	238.088				9.576	351		9.576	220		9.576
					9.576	248.06		9.576	227.96		9.576	403.87		9.576	227.68		9.576	266.34		9.576	174.04		9.576	407.92		9.576	168.12		9.576	289.2		9.576	234.6		9.576	331.4		9.576	247.4				9.7888	364.05		9.7888	208.6		9.7888
					9.7888	251.352		9.7888	224.837		9.7888	412.576		9.7888	229.895		9.7888	243.088		9.7888	181.667		9.7888	390.636		9.7888	163.512		9.7888	278.4		9.7888	238.848		9.7888	316.328		9.7888	237.412				10.0016	371		10.0016	222.3		10.0016
					10.0016	272.668		10.0016	228.36		10.0016	438.39		10.0016	227.312		10.0016	241.272		10.0016	170.048		10.0016	377.397		10.0016	165.725		10.0016	276.032		10.0016	233		10.0016	319.28		10.0016	225.056				10.2144	379.6		10.2144	234.05		10.2144
					10.2144	274.354		10.2144	231.578		10.2144	417.827		10.2144	226.32		10.2144	250.203		10.2144	170.894		10.2144	369.426		10.2144	172.146		10.2144	283.816		10.2144	229.032		10.2144	333.796		10.2144	223.876				10.4272	380.4		10.4272	238.2		10.4272
					10.4272	272.273		10.4272	242.872		10.4272	423.976		10.4272	227.254		10.4272	261.574		10.4272	176.573		10.4272	363.502		10.4272	172.829		10.4272	277.952		10.4272	226.224		10.4272	333.36		10.4272	226.36				10.64	365.5		10.64	236.5		10.64
					10.64	280		10.64	262		10.64	372		10.64	230.25		10.64	321		10.64	197		10.64	350.5		10.64	171.5		10.64	285		10.64	225		10.64	325		10.64	223.5
																																											Cell 13	Nucleus		Cell 13	Cytoplasm		Cell 14
																																											Position (µM)	Fluorescence Intensity	Nuc Average	Position (µM)	Fluorescence Intensity	Cyto Average	Position (µM)
					Cell 13	Nucleus		Cell 13	Cytoplasm		Cell 14	Nucleus		Cell 14	Cytoplasm		Cell 15	Nucleus		Cell 15	Cytoplasm		Cell 16	Nucleus		Cell 16	Cytoplasm		Cell 17	Nucleus		Cell 17	Cytoplasm		Cell 18	Nucleus		Cell 18	Cytoplasm				0	323.75	420.724	0	182.75	228.877	0
					Position (µM)	Fluorescence Intensity	Nuc Average	Position (µM)	Fluorescence Intensity	Cyto Average	Position (µM)	Fluorescence Intensity	Nuc Av - Bkgd	Position (µM)	Fluorescence Intensity	Cyto Av - Bkgd	Position (µM)	Fluorescence Intensity	Nuc Av - Bkgd	Position (µM)	Fluorescence Intensity	Cyto Av - Bkgd	Position (µM)	Fluorescence Intensity	Nuc Av - Bkgd	Position (µM)	Fluorescence Intensity	Cyto Av - Bkgd	Position (µM)	Fluorescence Intensity	Nuc Av - Bkgd	Position (µM)	Fluorescence Intensity	Cyto Av - Bkgd	Position (µM)	Fluorescence Intensity	Nuc Av - Bkgd	Position (µM)	Fluorescence Intensity	Cyto Av - Bkgd			0.2128	362.309		0.2128	185.984	Cyto:Nuc	0.2128
					0	245	276.759	0	242.25	208.593	0	280.5	284.552	0	267	268.723	0	380.75	435.016	0	253.5	221.36	0	522	476.54	0	260	279.094	0	303.75	315.088	0	275.75	311.494	0	287	245.325	0	228	217.195			0.4256	385.431		0.4256	197.916	0.544007	0.4256
					0.2128	273.173		0.2128	244.286	Cyto:Nuc	0.2128	272.125		0.2128	271.179	Cyto:Nuc	0.2128	359.902		0.2128	234.238	Cyto:Nuc	0.2128	524.62		0.2128	262.16	Cyto:Nuc	0.2128	311.653		0.2128	274.299	Cyto:Nuc	0.2128	275.36		0.2128	221.88	Cyto:Nuc			0.6384	397.027		0.6384	206.781		0.6384
					0.4256	273.605		0.4256	249.012	0.753699	0.4256	282.931		0.4256	262.974	0.944371	0.4256	345.416		0.4256	208.51	0.508856	0.4256	553		0.4256	276.26	0.585668	0.4256	299.362		0.4256	282.57	0.988593	0.4256	252.16		0.4256	216.08	0.885338			0.8512	410.536		0.8512	216.72		0.8512
					0.6384	270.434		0.6384	243.28		0.6384	277.488		0.6384	254.728		0.6384	360.498		0.6384	202.589		0.6384	516.5		0.6384	256		0.6384	292.027		0.6384	289.702		0.6384	254.04		0.6384	213.12				1.064	392.48		1.064	216.88		1.064
					0.8512	262.659		0.8512	238.236		0.8512	262.721		0.8512	255.36		0.8512	384.278		0.8512	190.885		0.8512	483.96		0.8512	256.26		0.8512	298.976		0.8512	297.704		0.8512	271.28		0.8512	215.56				1.2768	412.985		1.2768	210.496		1.2768
					1.064	272.63		1.064	236.84		1.064	266.12		1.064	245.2		1.064	421.16		1.064	206.52		1.064	447.3		1.064	263.4		1.064	300.44		1.064	287.68		1.064	270.4		1.064	221.6				1.4896	447.682		1.4896	219.403		1.4896
					1.2768	264.626		1.2768	232.547		1.2768	274.261		1.2768	239.694		1.2768	443.563		1.2768	214.282		1.2768	451.84		1.2768	283.06		1.2768	315.723		1.2768	279.96		1.2768	254.56		1.2768	214.92				1.7024	398.046		1.7024	211.3		1.7024
					1.4896	259.252		1.4896	218.552		1.4896	296.23		1.4896	236.05		1.4896	452.451		1.4896	225.099		1.4896	456.46		1.4896	282.6		1.4896	328.246		1.4896	286.067		1.4896	249.08		1.4896	219.44				1.9152	393.784		1.9152	241.08		1.9152
					1.7024	261.246		1.7024	223.836		1.7024	280.889		1.7024	233.538		1.7024	475.623		1.7024	210.414		1.7024	478.44		1.7024	261.86		1.7024	306.645		1.7024	278.649		1.7024	261.36		1.7024	227.84				2.128	450.94		2.128	237.19		2.128
					1.9152	263.207		1.9152	215.782		1.9152	286.397		1.9152	241.11		1.9152	448.453		1.9152	218.578		1.9152	480.94		1.9152	274.96		1.9152	315.339		1.9152	289.795		1.9152	262.76		1.9152	218.48				2.3408	410.293		2.3408	248.144		2.3408
					2.128	267.24		2.128	217.62		2.128	285.09		2.128	246.74		2.128	427.86		2.128	217.69		2.128	436.8		2.128	280.2		2.128	326.39		2.128	309.06		2.128	251.4		2.128	226.2				2.5536	380.312		2.5536	235.27		2.5536
					2.3408	267.023		2.3408	218.277		2.3408	285.288		2.3408	236.389		2.3408	402.909		2.3408	222.435		2.3408	440.66		2.3408	296.76		2.3408	312.197		2.3408	311.462		2.3408	247.4		2.3408	218.04				2.7664	377.866		2.7664	225.958		2.7664
					2.5536	264.638		2.5536	211.704		2.5536	279.546		2.5536	232.91		2.5536	367.772		2.5536	199.952		2.5536	438.6		2.5536	293.62		2.5536	319.921		2.5536	296.341		2.5536	245.36		2.5536	238.68				2.9792	376.612		2.9792	224.125		2.9792
					2.7664	264.702		2.7664	206.15		2.7664	278.05		2.7664	227.864		2.7664	358.782		2.7664	200.434		2.7664	435.02		2.7664	291.28		2.7664	341.021		2.7664	299.542		2.7664	254.68		2.7664	233.44				3.192	391.72		3.192	219.2		3.192
					2.9792	253.648		2.9792	212.634		2.9792	280.293		2.9792	232.64		2.9792	336.342		2.9792	209.712		2.9792	485.72		2.9792	288.2		2.9792	323.574		2.9792	297.34		2.9792	283.72		2.9792	219.12				3.4048	455.228		3.4048	219.893		3.4048
					3.192	274.33		3.192	205.04		3.192	282.92		3.192	234.32		3.192	313.52		3.192	231.6		3.192	541.8		3.192	276		3.192	311.04		3.192	302.44		3.192	280		3.192	216.2				3.6176	478.76		3.6176	225.715		3.6176
					3.4048	265.086		3.4048	204.652		3.4048	284.599		3.4048	234.696		3.4048	341.24		3.4048	223.979		3.4048	488.64		3.4048	292.94		3.4048	326.487		3.4048	300.173		3.4048	242.12		3.4048	217.72				3.8304	437.316		3.8304	230.796		3.8304
					3.6176	270.952		3.6176	206.755		3.6176	295.402		3.6176	235.496		3.6176	360.96		3.6176	243.453		3.6176	454.62		3.6176	284.44		3.6176	320.766		3.6176	315.31		3.6176	261.12		3.6176	216.92				4.0432	394.642		4.0432	233.701		4.0432
					3.8304	272.989		3.8304	201.849		3.8304	308.404		3.8304	247.639		3.8304	366.43		3.8304	261.567		3.8304	467.84		3.8304	282.82		3.8304	300.24		3.8304	325.45		3.8304	269.48		3.8304	225.32				4.256	363.61		4.256	226.51		4.256
					4.0432	279.291		4.0432	206.434		4.0432	309.883		4.0432	254.078		4.0432	372.429		4.0432	244.899		4.0432	496		4.0432	261.28		4.0432	299.248		4.0432	329.797		4.0432	261.16		4.0432	224.72				4.4688	353.11		4.4688	219.213		4.4688
					4.256	279.16		4.256	204.13		4.256	295.33		4.256	249.16		4.256	390.81		4.256	273.66		4.256	476.8		4.256	278.1		4.256	307.07		4.256	330.21		4.256	240		4.256	218.6				4.6816	350.867		4.6816	221.618		4.6816
					4.4688	265		4.4688	210.115		4.4688	295.83		4.4688	251.138		4.4688	457.104		4.4688	277.594		4.4688	480.94		4.4688	274.28		4.4688	301.2		4.4688	337.954		4.4688	236.6		4.4688	216.28				4.8944	358.608		4.8944	224.166		4.8944
					4.6816	261.347		4.6816	215.748		4.6816	290.444		4.6816	271.285		4.6816	462.342		4.6816	268.558		4.6816	483.28		4.6816	276.26		4.6816	313.116		4.6816	359.35		4.6816	236.2		4.6816	223.44				5.1072	370.979		5.1072	229.678		5.1072
					4.8944	263.686		4.8944	226.674		4.8944	293.742		4.8944	275.416		4.8944	423.117		4.8944	238.504		4.8944	480.02		4.8944	278.96		4.8944	321.974		4.8944	343.306		4.8944	216.56		4.8944	235.16				5.32	384		5.32	240		5.32
					5.1072	268.147		5.1072	220.341		5.1072	287.38		5.1072	270.524		5.1072	415		5.1072	212.187		5.1072	476.96		5.1072	276.24		5.1072	319.578		5.1072	332.62		5.1072	215.84		5.1072	241.08				5.5328	390.196		5.5328	245.169		5.5328
					5.32	272.25		5.32	226		5.32	285		5.32	290		5.32	429		5.32	212		5.32	465.5		5.32	285		5.32	319		5.32	322		5.32	231		5.32	241				5.7456	403.062		5.7456	230.462		5.7456
					5.5328	271.634		5.5328	211.87		5.5328	285.415		5.5328	299.358		5.5328	418.151		5.5328	216.45		5.5328	453.56		5.5328	275.3		5.5328	323.183		5.5328	305.311		5.5328	252.92		5.5328	250.88				5.9584	459.585		5.9584	238.004		5.9584
					5.7456	283.324		5.7456	219.035		5.7456	278.827		5.7456	294.101		5.7456	407.579		5.7456	231.419		5.7456	478.14		5.7456	285.56		5.7456	329.438		5.7456	318.419		5.7456	221.36		5.7456	232.08				6.1712	488.674		6.1712	242.275		6.1712
					5.9584	297.08		5.9584	214.219		5.9584	272.008		5.9584	289.455		5.9584	449.1		5.9584	238.176		5.9584	486.68		5.9584	284.52		5.9584	340.115		5.9584	311.161		5.9584	226.32		5.9584	224.12				6.384	475.63		6.384	259.82		6.384
					6.1712	302.374		6.1712	211.906		6.1712	287.075		6.1712	288.621		6.1712	515.544		6.1712	228.698		6.1712	486.94		6.1712	281.28		6.1712	340.704		6.1712	310.562		6.1712	221.92		6.1712	228.72				6.5968	456.886		6.5968	253.88		6.5968
					6.384	288.12		6.384	204.7		6.384	286.57		6.384	291.82		6.384	540.69		6.384	206.46		6.384	446.6		6.384	273.9		6.384	318.42		6.384	301.17		6.384	238.2		6.384	216.2				6.8096	437.066		6.8096	234.687		6.8096
					6.5968	279.092		6.5968	199.83		6.5968	289.258		6.5968	296.395		6.5968	571.448		6.5968	206.96		6.5968	445.62		6.5968	269.12		6.5968	310.797		6.5968	315.046		6.5968	254.56		6.5968	220.52				7.0224	410.861		7.0224	239.515		7.0224
					6.8096	285.642		6.8096	196.798		6.8096	273.176		6.8096	289.86		6.8096	573.968		6.8096	201.774		6.8096	474.84		6.8096	274.44		6.8096	326.792		6.8096	325.266		6.8096	235.48		6.8096	221.92				7.2352	401.68		7.2352	235.008		7.2352
					7.0224	277.524		7.0224	194.374		7.0224	271.966		7.0224	290.024		7.0224	575.293		7.0224	198.587		7.0224	447.76		7.0224	269.36		7.0224	330.846		7.0224	321.928		7.0224	242.48		7.0224	215.6				7.448	419.16		7.448	231.44		7.448
					7.2352	293.014		7.2352	196.003		7.2352	275.378		7.2352	296.05		7.2352	586.911		7.2352	195.456		7.2352	441.32		7.2352	271.32		7.2352	312.187		7.2352	320.525		7.2352	231		7.2352	201.6				7.6608	433.442		7.6608	234.29		7.6608
					7.448	294.09		7.448	193.76		7.448	283.6		7.448	305.72		7.448	638.76		7.448	202.8		7.448	442.6		7.448	270.4		7.448	312.12		7.448	315.88		7.448	236.6		7.448	207.6				7.8736	432.928		7.8736	253.104		7.8736
					7.6608	279.995		7.6608	188.982		7.6608	290.192		7.6608	309.859		7.6608	616.915		7.6608	195.408		7.6608	466.12		7.6608	263.12		7.6608	318.739		7.6608	318.856		7.6608	252.32		7.6608	206.16				8.0864	447.867		8.0864	254.972		8.0864
					7.8736	281.712		7.8736	183.053		7.8736	286.298		7.8736	288.821		7.8736	580.627		7.8736	208.606		7.8736	470.02		7.8736	276.72		7.8736	332.459		7.8736	318.078		7.8736	246		7.8736	210.52				8.2992	448.634		8.2992	248.598		8.2992
					8.0864	280.114		8.0864	189.62		8.0864	282.287		8.0864	299.39		8.0864	511.905		8.0864	210.147		8.0864	458.44		8.0864	284.34		8.0864	310.531		8.0864	304.419		8.0864	220.96		8.0864	209.72				8.512	437.45		8.512	251.32		8.512
					8.2992	294.946		8.2992	197.454		8.2992	284.446		8.2992	301.707		8.2992	451.219		8.2992	220.821		8.2992	467.24		8.2992	294.08		8.2992	327.034		8.2992	311.013		8.2992	219.28		8.2992	223.24				8.7248	460.456		8.7248	251.856		8.7248
					8.512	294.04		8.512	209.03		8.512	283.41		8.512	288		8.512	419.82		8.512	220.82		8.512	476.6		8.512	285.4		8.512	319.03		8.512	329.24		8.512	220.4		8.512	223				8.9376	449.344		8.9376	243.304		8.9376
					8.7248	286.236		8.7248	208.691		8.7248	298.75		8.7248	283.778		8.7248	424.982		8.7248	220.528		8.7248	511.8		8.7248	283.04		8.7248	344.294		8.7248	321.797		8.7248	224.2		8.7248	216.44				9.1504	448.118		9.1504	248.845		9.1504
					8.9376	290.699		8.9376	212.103		8.9376	273.718		8.9376	279.384		8.9376	428.806		8.9376	215.862		8.9376	515.64		8.9376	277.36		8.9376	335.214		8.9376	323.519		8.9376	235.4		8.9376	208.24				9.3632	465.756		9.3632	243.151		9.3632
					9.1504	285.598		9.1504	198.304		9.1504	277.069		9.1504	283.654		9.1504	425.715		9.1504	206.73		9.1504	499.24		9.1504	281.92		9.1504	321.904		9.1504	310.205		9.1504	223.92		9.1504	204.08				9.576	474.92		9.576	227.92		9.576
					9.3632	281.198		9.3632	201.469		9.3632	270.451		9.3632	269.638		9.3632	425.475		9.3632	200.99		9.3632	462.08		9.3632	276.96		9.3632	311.546		9.3632	321.532		9.3632	226		9.3632	196.72				9.7888	459.242		9.7888	217.388		9.7888
					9.576	290.52		9.576	196.76		9.576	277.72		9.576	260.84		9.576	430.4		9.576	220.48		9.576	462.6		9.576	290.2		9.576	310.4		9.576	313.04		9.576	226		9.576	197.8				10.0016	469.826		10.0016	210.715		10.0016
					9.7888	293.296		9.7888	177.372		9.7888	279.309		9.7888	263.713		9.7888	411.82		9.7888	241.64		9.7888	477.28		9.7888	293.5		9.7888	305.98		9.7888	328.765		9.7888	239.08		9.7888	198.04				10.2144	471.895		10.2144	209.224		10.2144
					10.0016	298.154		10.0016	173.717		10.0016	296.12		10.0016	267.381		10.0016	371.562		10.0016	229.518		10.0016	486.82		10.0016	296.88		10.0016	298.73		10.0016	331.642		10.0016	252.96		10.0016	194				10.4272	467.09		10.4272	206.022		10.4272
					10.2144	283.461		10.2144	169.553		10.2144	303.22		10.2144	278.448		10.2144	379.542		10.2144	216.232		10.2144	511.76		10.2144	295.44		10.2144	293.06		10.2144	319.774		10.2144	246.24		10.2144	189.24				10.64	488.25		10.64	211.25		10.64
					10.4272	285.536		10.4272	174.646		10.4272	304.029		10.4272	295.464		10.4272	374.6		10.4272	225.469		10.4272	490.56		10.4272	288.2		10.4272	283.982		10.4272	314.749		10.4272	256.32		10.4272	188.68
					10.64	282		10.64	176.25		10.64	285		10.64	296.25		10.64	357.25		10.64	226.5		10.64	479		10.64	298.5		10.64	277		10.64	319.75		10.64	251		10.64	183
																																											Cell 19	Nucleus		Cell 19	Cytoplasm		Cell 20
																																											Position (µM)	Fluorescence Intensity	Nuc Average	Position (µM)	Fluorescence Intensity	Cyto Average	Position (µM)
																																											0	234.719	248.727	0	194.625	207.525	0
					Cell 19	Nucleus		Cell 19	Cytoplasm		Cell 20	Nucleus		Cell 20	Cytoplasm		Cell 21	Nucleus		Cell 21	Cytoplasm		Cell 22	Nucleus		Cell 22	Cytoplasm		Cell 23	Nucleus		Cell 23	Cytoplasm		Cell 24	Nucleus		Cell 24	Cytoplasm				0.2128	232.354		0.2128	196.296	Cyto:Nuc	0.2128
					Position (µM)	Fluorescence Intensity	Nuc Average	Position (µM)	Fluorescence Intensity	Cyto Average	Position (µM)	Fluorescence Intensity	Nuc Av - Bkgd	Position (µM)	Fluorescence Intensity	Cyto Av - Bkgd	Position (µM)	Fluorescence Intensity	Nuc Av - Bkgd	Position (µM)	Fluorescence Intensity	Cyto Av - Bkgd	Position (µM)	Fluorescence Intensity	Nuc Av - Bkgd	Position (µM)	Fluorescence Intensity	Cyto Av - Bkgd	Position (µM)	Fluorescence Intensity	Nuc Av - Bkgd	Position (µM)	Fluorescence Intensity	Cyto Av - Bkgd	Position (µM)	Fluorescence Intensity	Nuc Av - Bkgd	Position (µM)	Fluorescence Intensity	Cyto Av - Bkgd			0.4256	233.622		0.4256	198.975	0.834347	0.4256
					0	342	301.006	0	194	207.319	0	615	603.181	0	272	282.907	0	272	269.431	0	173	157.833	0	467	417.549	0	203	210.119	0	239	289.955	0	162	152.965	0	582	652.569	0	233	269.549			0.6384	245.354		0.6384	203.546		0.6384
					0.2128	343.248		0.2128	201.12	Cyto:Nuc	0.2128	643.728		0.2128	271.232	Cyto:Nuc	0.2128	280.182		0.2128	181.302	Cyto:Nuc	0.2128	463.487		0.2128	211.56	Cyto:Nuc	0.2128	269.684		0.2128	162.8	Cyto:Nuc	0.2128	610		0.2128	240	Cyto:Nuc			0.8512	240.75		0.8512	210.095		0.8512
					0.4256	356.42		0.4256	205.292	0.688755	0.4256	664.728		0.4256	271.408	0.469026	0.4256	307.85		0.4256	181.245	0.585803	0.4256	466.318		0.4256	225.389	0.503221	0.4256	306.432		0.4256	165.336	0.527546	0.4256	588		0.4256	252	0.413059			1.064	225.92		1.064	204.14		1.064
					0.6384	341.168		0.6384	210.424		0.6384	665.504		0.6384	265.912		0.6384	320.938		0.6384	180.15		0.6384	428.959		0.6384	235.677		0.6384	312.936		0.6384	161.696		0.6384	669		0.6384	250				1.2768	222.09		1.2768	206.069		1.2768
					0.8512	317.912		0.8512	205.056		0.8512	672.728		0.8512	284.368		0.8512	305.482		0.8512	180.108		0.8512	386.483		0.8512	217.934		0.8512	297.264		0.8512	169.644		0.8512	640		0.8512	252				1.4896	226.35		1.4896	218.145		1.4896
					1.064	351.8		1.064	200.2		1.064	630.8		1.064	288.8		1.064	294.9		1.064	180.28		1.064	382.68		1.064	196.64		1.064	285.8		1.064	164.4		1.064	663		1.064	255				1.7024	236.686		1.7024	213.91		1.7024
					1.2768	359.28		1.2768	200.5		1.2768	612.84		1.2768	277.68		1.2768	283.888		1.2768	174.661		1.2768	393.862		1.2768	187.079		1.2768	280.2		1.2768	163.896		1.2768	701		1.2768	252				1.9152	241.403		1.9152	219.269		1.9152
					1.4896	337.848		1.4896	196.376		1.4896	614.456		1.4896	267.424		1.4896	273.118		1.4896	169.322		1.4896	440.039		1.4896	196.896		1.4896	269.672		1.4896	165.208		1.4896	670		1.4896	253				2.128	274.569		2.128	218.215		2.128
					1.7024	325.456		1.7024	197.24		1.7024	650.888		1.7024	269.92		1.7024	298.09		1.7024	165.007		1.7024	426.61		1.7024	212.941		1.7024	289.864		1.7024	160.728		1.7024	681		1.7024	249				2.3408	271.286		2.3408	223.687		2.3408
					1.9152	326.168		1.9152	200.552		1.9152	690.384		1.9152	271.96		1.9152	282.153		1.9152	165.238		1.9152	404.136		1.9152	226.032		1.9152	301.016		1.9152	160.64		1.9152	702		1.9152	267				2.5536	247.8		2.5536	217.943		2.5536
					2.128	329.8		2.128	193.9		2.128	660		2.128	267.8		2.128	252.92		2.128	163.44		2.128	424.56		2.128	211.49		2.128	304.2		2.128	158.4		2.128	700		2.128	250				2.7664	236.495		2.7664	217.166		2.7664
					2.3408	304.816		2.3408	200.168		2.3408	604.536		2.3408	274.048		2.3408	256.315		2.3408	159.43		2.3408	441.176		2.3408	193.728		2.3408	285.272		2.3408	153.432		2.3408	698		2.3408	276				2.9792	227.472		2.9792	220.923		2.9792
					2.5536	314.324		2.5536	205.204		2.5536	594.44		2.5536	266.52		2.5536	270.112		2.5536	160.799		2.5536	482.77		2.5536	189.036		2.5536	286.664		2.5536	163.684		2.5536	734		2.5536	282				3.192	234.295		3.192	218.36		3.192
					2.7664	295.848		2.7664	204.784		2.7664	575.2		2.7664	275.928		2.7664	281.235		2.7664	156.925		2.7664	472.202		2.7664	193.803		2.7664	294.172		2.7664	163.984		2.7664	696		2.7664	273				3.4048	238.325		3.4048	210.47		3.4048
					2.9792	280.676		2.9792	199.076		2.9792	569.656		2.9792	270.624		2.9792	260.155		2.9792	156.014		2.9792	475.443		2.9792	196.515		2.9792	306.736		2.9792	162.932		2.9792	682		2.9792	287				3.6176	238.28		3.6176	210.338		3.6176
					3.192	280.4		3.192	197.4		3.192	556.6		3.192	270.8		3.192	269.78		3.192	151.52		3.192	469.12		3.192	192.52		3.192	337.3		3.192	157.4		3.192	687		3.192	284				3.8304	243.38		3.8304	211.684		3.8304
					3.4048	304.104		3.4048	198		3.4048	548.768		3.4048	275.52		3.4048	291.213		3.4048	147.281		3.4048	479.134		3.4048	190.513		3.4048	331.8		3.4048	163.92		3.4048	684		3.4048	299				4.0432	259.295		4.0432	213.872		4.0432
					3.6176	319.832		3.6176	197.688		3.6176	552.24		3.6176	274.488		3.6176	283.711		3.6176	148.362		3.6176	441.375		3.6176	195.618		3.6176	322.168		3.6176	168.032		3.6176	692		3.6176	300				4.256	268.356		4.256	215.197		4.256
					3.8304	310.876		3.8304	195.792		3.8304	557.056		3.8304	285.824		3.8304	260.861		3.8304	146.983		3.8304	395.597		3.8304	189.844		3.8304	280.328		3.8304	167.704		3.8304	625		3.8304	313				4.4688	246.363		4.4688	225.191		4.4688
					4.0432	328.224		4.0432	198.032		4.0432	572.8		4.0432	291.744		4.0432	261.826		4.0432	143.88		4.0432	427.175		4.0432	196.651		4.0432	292.26		4.0432	161.176		4.0432	578		4.0432	296				4.6816	258.147		4.6816	222.991		4.6816
					4.256	308.8		4.256	202.5		4.256	570.8		4.256	281.6		4.256	250.84		4.256	152.28		4.256	465.24		4.256	199.29		4.256	326.8		4.256	157.5		4.256	575		4.256	292				4.8944	297.185		4.8944	225.644		4.8944
					4.4688	276.968		4.4688	203.64		4.4688	585.472		4.4688	280.576		4.4688	255.196		4.4688	155.2		4.4688	490.109		4.4688	219.352		4.4688	326.08		4.4688	158.672		4.4688	587		4.4688	286				5.1072	301.178		5.1072	215.246		5.1072
					4.6816	269.572		4.6816	202.36		4.6816	609.336		4.6816	283.592		4.6816	253.195		4.6816	155.4		4.6816	477.498		4.6816	208.026		4.6816	348.608		4.6816	166.228		4.6816	577		4.6816	277				5.32	256		5.32	214		5.32
					4.8944	275.304		4.8944	202.056		4.8944	622.728		4.8944	287.544		4.8944	250.477		4.8944	154.523		4.8944	453.036		4.8944	199.824		4.8944	336.144		4.8944	166.688		4.8944	642		4.8944	270				5.5328	237.491		5.5328	209.716		5.5328
					5.1072	284.356		5.1072	208.028		5.1072	601.592		5.1072	269.944		5.1072	244.958		5.1072	160.13		5.1072	446.507		5.1072	208.515		5.1072	314.584		5.1072	168.668		5.1072	607		5.1072	280				5.7456	239.222		5.7456	213.805		5.7456
					5.32	311		5.32	208		5.32	600		5.32	265		5.32	237.5		5.32	154		5.32	443.75		5.32	204		5.32	296		5.32	154		5.32	592		5.32	280				5.9584	245.208		5.9584	211.591		5.9584
					5.5328	298.888		5.5328	205.86		5.5328	617.168		5.5328	264.656		5.5328	240.678		5.5328	157.743		5.5328	469.522		5.5328	191.543		5.5328	278.896		5.5328	149.024		5.5328	576		5.5328	291				6.1712	245.626		6.1712	217.569		6.1712
					5.7456	291.84		5.7456	202.536		5.7456	633.12		5.7456	271.848		5.7456	241.118		5.7456	152.904		5.7456	472.177		5.7456	192.64		5.7456	256.408		5.7456	149.992		5.7456	597		5.7456	298				6.384	250.472		6.384	226.201		6.384
					5.9584	287		5.9584	204.796		5.9584	612.968		5.9584	289.824		5.9584	247.368		5.9584	157.222		5.9584	476.048		5.9584	193.716		5.9584	255.824		5.9584	149.24		5.9584	606		5.9584	267				6.5968	269.928		6.5968	227.386		6.5968
					6.1712	282.08		6.1712	200.664		6.1712	604.824		6.1712	293.24		6.1712	246.423		6.1712	153.938		6.1712	461.958		6.1712	201.027		6.1712	272.544		6.1712	143.4		6.1712	587		6.1712	266				6.8096	265.348		6.8096	209.381		6.8096
					6.384	275.5		6.384	206.6		6.384	590.4		6.384	294.2		6.384	238.84		6.384	154.14		6.384	448.92		6.384	199.3		6.384	294.4		6.384	147.6		6.384	643		6.384	267				7.0224	254.994		7.0224	202.49		7.0224
					6.5968	278.712		6.5968	211.096		6.5968	565.064		6.5968	300.424		6.5968	249.326		6.5968	154.053		6.5968	457.583		6.5968	206.885		6.5968	286.712		6.5968	147.864		6.5968	681		6.5968	253				7.2352	254.625		7.2352	201.381		7.2352
					6.8096	281.228		6.8096	206.1		6.8096	541.288		6.8096	294.928		6.8096	266.277		6.8096	158.692		6.8096	416.048		6.8096	212.146		6.8096	281.488		6.8096	138.628		6.8096	683		6.8096	272				7.448	253.325		7.448	193.855		7.448
					7.0224	297.928		7.0224	213.28		7.0224	533.672		7.0224	297.048		7.0224	266.442		7.0224	165.744		7.0224	363.292		7.0224	225.181		7.0224	277.62		7.0224	142.48		7.0224	660		7.0224	257				7.6608	248.747		7.6608	187.506		7.6608
					7.2352	314.536		7.2352	225.26		7.2352	555.648		7.2352	292.512		7.2352	257.883		7.2352	150.599		7.2352	353.714		7.2352	226.266		7.2352	254.888		7.2352	136.892		7.2352	637		7.2352	252				7.8736	242.558		7.8736	189.291		7.8736
					7.448	287.4		7.448	228.8		7.448	553		7.448	287.2		7.448	249.52		7.448	147.68		7.448	363		7.448	209.36		7.448	245.7		7.448	133.2		7.448	680		7.448	260				8.0864	237.461		8.0864	190.157		8.0864
					7.6608	270.14		7.6608	239.352		7.6608	563.232		7.6608	297.176		7.6608	262.77		7.6608	149.878		7.6608	338.845		7.6608	212.09		7.6608	253.176		7.6608	131.344		7.6608	736		7.6608	272				8.2992	239.718		8.2992	183.144		8.2992
					7.8736	269.056		7.8736	235.376		7.8736	575.44		7.8736	314.832		7.8736	273.179		7.8736	144.752		7.8736	317.454		7.8736	209.026		7.8736	257.992		7.8736	130.688		7.8736	744		7.8736	282				8.512	231.417		8.512	183.469		8.512
					8.0864	261.848		8.0864	230.86		8.0864	577.024		8.0864	331.928		8.0864	270.846		8.0864	152.134		8.0864	341.168		8.0864	204.328		8.0864	285.096		8.0864	132.264		8.0864	676		8.0864	308				8.7248	223.24		8.7248	184.28		8.7248
					8.2992	247.952		8.2992	228.696		8.2992	592.664		8.2992	315.128		8.2992	275.457		8.2992	157.138		8.2992	374.442		8.2992	202.056		8.2992	296.16		8.2992	136.528		8.2992	694		8.2992	263				8.9376	245.123		8.9376	197.761		8.9376
					8.512	255.3		8.512	220.7		8.512	618.6		8.512	310.2		8.512	275		8.512	156.02		8.512	384.92		8.512	208.3		8.512	317.8		8.512	140.3		8.512	642		8.512	253				9.1504	249.071		9.1504	214.076		9.1504
					8.7248	272.128		8.7248	221.04		8.7248	682.336		8.7248	293.496		8.7248	266.386		8.7248	155.683		8.7248	412.36		8.7248	213.224		8.7248	299.392		8.7248	145.384		8.7248	612		8.7248	254				9.3632	253.22		9.3632	227.867		9.3632
					8.9376	284.324		8.9376	213.872		8.9376	697.544		8.9376	286.744		8.9376	255.907		8.9376	159.708		8.9376	410.246		8.9376	216.292		8.9376	309.208		8.9376	144.488		8.9376	555		8.9376	266				9.576	281.22		9.576	204.26		9.576
					9.1504	293.064		9.1504	208.552		9.1504	674.408		9.1504	277.912		9.1504	265.731		9.1504	146.541		9.1504	382.238		9.1504	216.693		9.1504	321.476		9.1504	153.48		9.1504	614		9.1504	269				9.7888	240.915		9.7888	198.155		9.7888
					9.3632	287.348		9.3632	207.636		9.3632	651.72		9.3632	276.104		9.3632	266.509		9.3632	152.218		9.3632	375		9.3632	222.704		9.3632	301.96		9.3632	146.768		9.3632	696		9.3632	261				10.0016	234.118		10.0016	188.689		10.0016
					9.576	283		9.576	207.6		9.576	596.2		9.576	279.6		9.576	288.86		9.576	150.68		9.576	352.59		9.576	223.52		9.576	282.8		9.576	148		9.576	673		9.576	269				10.2144	255.42		10.2144	196.831		10.2144
					9.7888	296.688		9.7888	193.732		9.7888	583.24		9.7888	278.016		9.7888	278.245		9.7888	146.783		9.7888	358.258		9.7888	219.687		9.7888	259.056		9.7888	148.16		9.7888	714		9.7888	266				10.4272	259.586		10.4272	194.605		10.4272
					10.0016	320.136		10.0016	208.168		10.0016	620.192		10.0016	276.312		10.0016	290.395		10.0016	142.798		10.0016	357.923		10.0016	233.986		10.0016	261.304		10.0016	144.328		10.0016	684		10.0016	251				10.64	289.375		10.64	184.312		10.64
					10.2144	312.124		10.2144	202.704		10.2144	593.84		10.2144	265.728		10.2144	298.834		10.2144	153.094		10.2144	350.328		10.2144	245.283		10.2144	263.072		10.2144	139.252		10.2144	697		10.2144	273
					10.4272	302.376		10.4272	211.12		10.4272	535.336		10.4272	292.968		10.4272	295.095		10.4272	154.382		10.4272	337.703		10.4272	260.213		10.4272	275.772		10.4272	142.632		10.4272	683		10.4272	266
					10.64	304.5		10.64	211.5		10.64	551		10.64	284		10.64	275		10.64	158.5		10.64	375		10.64	268.75		10.64	258		10.64	150.5		10.64	649		10.64	263
																																											Cell 25	Nucleus		Cell 25	Cytoplasm
					Cell 25	Nucleus		Cell 25	Cytoplasm																																		Position (µM)	Fluorescence Intensity	Nuc Average	Position (µM)	Fluorescence Intensity	Cyto Average
					Position (µM)	Fluorescence Intensity	Nuc Average	Position (µM)	Fluorescence Intensity	Cyto Average																																	0	293	221.786	0	164	164.728
					0	457.5	520.971	0	271	254.627																																	0.2128	261.08		0.2128	181.84	Cyto:Nuc
					0.2128	450.2		0.2128	278	Cyto:Nuc																																	0.4256	256.2		0.4256	174.76	0.742734
					0.4256	486.5		0.4256	272.1	0.488756																																	0.6384	263.44		0.6384	179.92
					0.6384	485		0.6384	265.6																																		0.8512	286.4		0.8512	188.96
					0.8512	486.7		0.8512	277.2																																		1.064	271.6		1.064	168
					1.064	482		1.064	275																																		1.2768	271.24		1.2768	164.96
					1.2768	465.4		1.2768	267.9																																		1.4896	241.96		1.4896	170.44
					1.4896	450		1.4896	253.8																																		1.7024	246		1.7024	168.2
					1.7024	449.3		1.7024	268																																		1.9152	226.08		1.9152	161.96
					1.9152	490		1.9152	257																																		2.128	221		2.128	160
					2.128	503.5		2.128	259																																		2.3408	210.4		2.3408	164.12
					2.3408	511.2		2.3408	262.2																																		2.5536	191.48		2.5536	157.52
					2.5536	503.9		2.5536	260.3																																		2.7664	192.56		2.7664	157.36
					2.7664	515		2.7664	249.2																																		2.9792	199.56		2.9792	157.12
					2.9792	539.8		2.9792	269.3																																		3.192	195.4		3.192	158.4
					3.192	586		3.192	253																																		3.4048	196.28		3.4048	164.24
					3.4048	590.5		3.4048	263.2																																		3.6176	203.04		3.6176	176.48
					3.6176	621.2		3.6176	244.8																																		3.8304	218.24		3.8304	188.36
					3.8304	593		3.8304	255.7																																		4.0432	212.44		4.0432	174.96
					4.0432	565.6		4.0432	245.2																																		4.256	240.2		4.256	164
					4.256	585.5		4.256	253																																		4.4688	194.48		4.4688	172.04
					4.4688	580.8		4.4688	254.6																																		4.6816	189.48		4.6816	164.28
					4.6816	531.1		4.6816	255.5																																		4.8944	186.92		4.8944	174.48
					4.8944	509.6		4.8944	273.8																																		5.1072	192.88		5.1072	159.16
					5.1072	480.1		5.1072	258																																		5.32	204		5.32	156
					5.32	464		5.32	249																																		5.5328	242.28		5.5328	157.04
					5.5328	521.3		5.5328	245.2																																		5.7456	234.72		5.7456	162
					5.7456	568.8		5.7456	243																																		5.9584	237.28		5.9584	175.52
					5.9584	552.8		5.9584	247.6																																		6.1712	204.64		6.1712	172.4
					6.1712	538.6		6.1712	247.4																																		6.384	214		6.384	175.4
					6.384	526		6.384	241.5																																		6.5968	245.52		6.5968	170.08
					6.5968	556.6		6.5968	248.8																																		6.8096	249.04		6.8096	172.28
					6.8096	572.7		6.8096	244.1																																		7.0224	263.4		7.0224	171.6
					7.0224	558		7.0224	252.4																																		7.2352	250.44		7.2352	166.04
					7.2352	538.1		7.2352	252.3																																		7.448	233.2		7.448	156.6
					7.448	486		7.448	265																																		7.6608	201.04		7.6608	150.32
					7.6608	478.7		7.6608	276.6																																		7.8736	220.84		7.8736	148.92
					7.8736	497.6		7.8736	246																																		8.0864	222.2		8.0864	148.44
					8.0864	514.2		8.0864	241.6																																		8.2992	227.6		8.2992	156.16
					8.2992	573.8		8.2992	246.2																																		8.512	218		8.512	153.4
					8.512	654		8.512	267.5																																		8.7248	243.48		8.7248	157.32
					8.7248	531.8		8.7248	275.4																																		8.9376	215.2		8.9376	147.6
					8.9376	470.3		8.9376	274.1																																		9.1504	190		9.1504	149.44
					9.1504	463.4		9.1504	276.4																																		9.3632	192.92		9.3632	151
					9.3632	492.9		9.3632	257																																		9.576	193.2		9.576	151.6
					9.576	486		9.576	238																																		9.7888	196.28		9.7888	153.28
					9.7888	495.7		9.7888	221.7																																		10.0016	186.08		10.0016	172
					10.0016	520.6		10.0016	224																																		10.2144	187.08		10.2144	183.32
					10.2144	539.3		10.2144	225.4																																		10.4272	180.28		10.4272	172.8
					10.4272	507.4		10.4272	213.4																																		10.64	197		10.64	155
					10.64	541.5		10.64	224
[truncated: 29 more columns]

## Sheet: Fig 2C
	pSTAT1 +STAT2 WT	pSTAT1 +STAT2 L82A	pSTAT1 + STAT2 Δ703
Cell #1	1.99005	0.79447	1.31875
Cell #2	1.51753	0.729634	1.15298
Cell #3	1.32276	1.02739	1.75537
Cell #4	1.43922	0.656213	1.54548
Cell #5	1.93564	0.897904	1.38725
Cell #6	2.04836	0.713786	2.03672
Cell #7	2.03565	0.790776	2.3962
Cell #8	1.34049	0.712325	2.61731
Cell #9	2.06819	0.688159	1.32983
Cell #10	1.40445	0.788355	1.64372
Cell #11	1.91679	0.758353	1.78141
Cell #12	1.53104	0.638155	1.39199
Cell #13	1.67113	0.804768	1.13316
Cell #14	2.51108	0.643792	2.22887
Cell #15	1.1671	0.768421	1.43563
Cell #16	2.15307	0.703047	2.23882
Cell #17	1.57379	0.496886	3.13636
Cell #18	2.4074	0.524671	1.21882
Cell #19	2.08938	0.801539	2.21697
Cell #20	1.1944	0.605232	1.0768
Cell #21	2.2437	0.727149	1.40452
Cell #22	1.20866	0.572303	1.94711
Cell #23	1.83324	0.509027	1.85662
Cell #24	1.94286	0.758581	1.22755
Cell #25	1.8894	0.495891	1.76158
Mean	1.77742	0.700515	1.72959
	STAT2 WT	STAT2 L82A	STAT2 Δ703
Cell #1	2.02684	1.52892	0.813066
Cell #2	1.78149	1.41012	0.717469
Cell #3	2.01419	1.92025	1.11604
Cell #4	1.57759	1.86526	0.984414
Cell #5	1.7322	1.8637	0.701194
Cell #6	1.85122	1.85212	0.891404
Cell #7	1.66969	1.48784	0.848547
Cell #8	0.951995	1.72446	0.981847
Cell #9	1.69194	1.97322	0.841266
Cell #10	2.31689	1.60238	1.057
Cell #11	2.21984	1.44111	1.00098
Cell #12	1.73904	1.86213	0.838321
Cell #13	3.29255	2.45852	1.02765
Cell #14	2.04785	1.87356	1.03402
Cell #15	1.42704	2.29022	1.05523
Cell #16	1.74115	1.95523	1.30052
Cell #17	2.11285	1.38082	0.710923
Cell #18	1.7923	1.52103	0.965334
Cell #19	1.22611	2.7704	1.04324
Cell #20	1.65864	1.52937	0.970886
Cell #21	1.88279	1.43106	0.871302
Cell #22	1.261	1.80247	0.925289
Cell #23	1.88467	1.30998	1.13483
Cell #24	1.63045	1.43279	0.983831
Cell #25	2.27497	1.57549	1.03366
Mean	1.83221	1.7545	0.953931
	pSTAT1(+S2L82A) vs pSTAT1(+S2d703)	STAT2 vs STAT2d703	pSTAT(S2) vs pSTAT1 (S2L82A)	pSTAT1 (S2) vs pSTAT1 (S2d703)	STAT2 vs STAT2 L82A
p value	1.15524e-12	1.85632e-12	1.65738e-17	0.714806	0.498734
pSTAT1 (+STAT2 WT)																																						STAT2 WT
Cell 1	Nucleus		Cell 1	Cytoplasm		Cell 2	Nucleus		Cell 2	Cytoplasm		Cell 3	Nucleus		Cell 3	Cytoplasm		Cell 4	Nucleus		Cell 4	Cytoplasm		Cell 5	Nucleus		Cell 5	Cytoplasm		Cell 6	Nucleus		Cell 6	Cytoplasm				Cell 1	Nucleus		Cell 1	Cytoplasm		Cell 2	Nucleus		Cell 2	Cytoplasm
Position (µM)	Fluorescence Intensity	Nuc Average	Position (µM)	Fluorescence Intensity	Cyto Average	Position (µM)	Fluorescence Intensity	Nuc Av - Bkgd	Position (µM)	Fluorescence Intensity	Cyto Av - Bkgd	Position (µM)	Fluorescence Intensity	Nuc Av - Bkgd	Position (µM)	Fluorescence Intensity	Cyto Av - Bkgd	Position (µM)	Fluorescence Intensity	Nuc Av - Bkgd	Position (µM)	Fluorescence Intensity	Cyto Av - Bkgd	Position (µM)	Fluorescence Intensity	Nuc Av - Bkgd	Position (µM)	Fluorescence Intensity	Cyto Av - Bkgd	Position (µM)	Fluorescence Intensity	Nuc Av - Bkgd	Position (µM)	Fluorescence Intensity	Cyto Av - Bkgd			Position (µM)	Fluorescence Intensity	Nuc Average	Position (µM)	Fluorescence Intensity	Cyto Average	Position (µM)	Fluorescence Intensity	Nuc Av - Bkgd	Position (µM)	Fluorescence Intensity	Cyto Av - Bkgd
0	505	539.886	0	1442	1074.4	0	619.75	748.657	0	1155	1136.11	0	485	482.056	0	527.75	637.645	0	1567.75	900.523	0	1369.25	1296.05	0	695	598.311	0	1320.25	1158.12	0	686.25	607.903	0	1146	1245.2			0	1078	1228.43	0	2479	2489.82	0	403	409.435	0	635	729.404
0.2128	495.3		0.2128	1248	Cyto:Nuc	0.2128	602.07		0.2128	1134.56	Cyto:Nuc	0.2128	484.368		0.2128	542.245	Cyto:Nuc	0.2128	1427.44		0.2128	1399.03	Cyto:Nuc	0.2128	698.592		0.2128	1506.59	Cyto:Nuc	0.2128	653.997		0.2128	1179.92	Cyto:Nuc			0.2128	1055.1		0.2128	2458.8	Cyto:Nuc	0.2128	403.086		0.2128	635.642	Cyto:Nuc
0.4256	498.4		0.4256	1179.8	1.99005	0.4256	591.341		0.4256	1175.28	1.51753	0.4256	500.278		0.4256	516.765	1.32276	0.4256	1277.17		0.4256	1323.46	1.43922	0.4256	691.482		0.4256	1433.62	1.93564	0.4256	665.768		0.4256	1145.21	2.04836			0.4256	1047.8		0.4256	2453.1	2.02684	0.4256	411.676		0.4256	662.408	1.78149
0.6384	510		0.6384	1119.8		0.6384	591.83		0.6384	1263.19		0.6384	509.846		0.6384	518.09		0.6384	1163.83		0.6384	1549.2		0.6384	657.656		0.6384	1230.91		0.6384	679.782		0.6384	1160.02				0.6384	1044.3		0.6384	2517.8		0.6384	424.987		0.6384	697.446
0.8512	498		0.8512	1048.2		0.8512	580.158		0.8512	1188.47		0.8512	499.313		0.8512	534.602		0.8512	1076.6		0.8512	1868.59		0.8512	630.473		0.8512	1132.77		0.8512	651.832		0.8512	1146.15				0.8512	1084.8		0.8512	2523.2		0.8512	438.378		0.8512	693.283
1.064	512		1.064	1131		1.064	592		1.064	1144.98		1.064	505.92		1.064	552.48		1.064	1042.04		1.064	1620.72		1.064	616.52		1.064	1130.76		1.064	653.04		1.064	1077.32				1.064	1128.5		1.064	2558		1.064	441.28		1.064	698.35
1.2768	520.6		1.2768	1180.5		1.2768	596.023		1.2768	1161.49		1.2768	514.801		1.2768	580.894		1.2768	1036.94		1.2768	1391.06		1.2768	630.89		1.2768	1165.63		1.2768	648.076		1.2768	1177.01				1.2768	1130		1.2768	2584.7		1.2768	437.425		1.2768	689.85
1.4896	544		1.4896	1207.4		1.4896	593.435		1.4896	1111.35		1.4896	501.323		1.4896	615.299		1.4896	1004.29		1.4896	1212.58		1.4896	635.394		1.4896	1194.53		1.4896	636.238		1.4896	1337.43				1.4896	1126.2		1.4896	2602.4		1.4896	440.802		1.4896	683.266
1.7024	521		1.7024	1315.5		1.7024	568.668		1.7024	1077.67		1.7024	520.722		1.7024	621.87		1.7024	1002.58		1.7024	1232.99		1.7024	624.295		1.7024	1237.34		1.7024	656.366		1.7024	1205.1				1.7024	1152.2		1.7024	2519.8		1.7024	448.894		1.7024	693.93
1.9152	535		1.9152	1210.4		1.9152	592.674		1.9152	1093.77		1.9152	523.37		1.9152	634.92		1.9152	921.139		1.9152	1200.6		1.9152	606.699		1.9152	1269.35		1.9152	635.062		1.9152	1092.86				1.9152	1111		1.9152	2564.6		1.9152	438.336		1.9152	708.62
2.128	511		2.128	1183		2.128	595.54		2.128	1133.8		2.128	515.72		2.128	633.71		2.128	822.15		2.128	1233.59		2.128	618.6		2.128	1283.14		2.128	619.91		2.128	1038.92				2.128	1127		2.128	2563		2.128	450.51		2.128	697.28
2.3408	499.4		2.3408	1108		2.3408	649.475		2.3408	1201.33		2.3408	508.89		2.3408	631.102		2.3408	831.451		2.3408	1331.55		2.3408	611.118		2.3408	1269.96		2.3408	612.478		2.3408	1040.83				2.3408	1152.7		2.3408	2615.4		2.3408	411.984		2.3408	690.556
2.5536	510		2.5536	1086.4		2.5536	635.579		2.5536	1345.16		2.5536	518.153		2.5536	638.526		2.5536	810.201		2.5536	1227.92		2.5536	599.061		2.5536	1218.2		2.5536	616.902		2.5536	1040.92				2.5536	1224.2		2.5536	2660		2.5536	417.7		2.5536	707.725
2.7664	523.2		2.7664	1095.2		2.7664	609.022		2.7664	1326.32		2.7664	535.248		2.7664	652.258		2.7664	801.003		2.7664	1164.24		2.7664	600.795		2.7664	1174.6		2.7664	624.765		2.7664	1052.69				2.7664	1210.1		2.7664	2632.4		2.7664	416.738		2.7664	702.422
2.9792	530		2.9792	1201.8		2.9792	594.118		2.9792	1155.39		2.9792	505.282		2.9792	659.46		2.9792	786.212		2.9792	1158.04		2.9792	596.948		2.9792	1173.86		2.9792	623.469		2.9792	1078.24				2.9792	1227.4		2.9792	2597.6		2.9792	408.42		2.9792	691.133
3.192	517		3.192	1122		3.192	590.36		3.192	1082.64		3.192	486.52		3.192	659.6		3.192	745.6		3.192	1220.12		3.192	584		3.192	1135.6		3.192	623.8		3.192	1216.08				3.192	1247.5		3.192	2640		3.192	402.44		3.192	706.42
3.4048	512		3.4048	1070.1		3.4048	591.695		3.4048	1070.44		3.4048	487.075		3.4048	651.448		3.4048	726.337		3.4048	1266.92		3.4048	603.605		3.4048	1104		3.4048	633.087		3.4048	1253.12				3.4048	1275.4		3.4048	2671.7		3.4048	405.065		3.4048	681.234
3.6176	513.5		3.6176	1097.8		3.6176	596.686		3.6176	1029.84		3.6176	498.331		3.6176	655.368		3.6176	730.93		3.6176	1284.49		3.6176	613.984		3.6176	1144.98		3.6176	641.694		3.6176	1207.42				3.6176	1343.5		3.6176	2625.4		3.6176	403.082		3.6176	722.388
3.8304	521.6		3.8304	1106.5		3.8304	608.425		3.8304	1078.61		3.8304	493.416		3.8304	665.126		3.8304	724.522		3.8304	1259.03		3.8304	619.708		3.8304	1205.99		3.8304	645.089		3.8304	1117.23				3.8304	1284		3.8304	2747.8		3.8304	410.77		3.8304	747.87
4.0432	547.5		4.0432	1188		4.0432	627.029		4.0432	1177.72		4.0432	489.528		4.0432	656.995		4.0432	717.133		4.0432	1212.13		4.0432	628.27		4.0432	1212.15		4.0432	667.875		4.0432	1099.83				4.0432	1342.4		4.0432	2675.2		4.0432	417.182		4.0432	765.096
4.256	542		4.256	1048.5		4.256	617.43		4.256	1141.28		4.256	488.8		4.256	661.35		4.256	723.25		4.256	1224.71		4.256	604.49		4.256	1142.15		4.256	655.81		4.256	1112.81				4.256	1395		4.256	2611		4.256	427		4.256	761.04
4.4688	554.2		4.4688	1020.6		4.4688	601.147		4.4688	1221.78		4.4688	484.246		4.4688	686.587		4.4688	720.669		4.4688	1202.81		4.4688	598.445		4.4688	1107.74		4.4688	635.858		4.4688	1119.09				4.4688	1460.7		4.4688	2570.4		4.4688	429.861		4.4688	782.878
4.6816	563.6		4.6816	975.6		4.6816	593.549		4.6816	1227.17		4.6816	496.55		4.6816	679.966		4.6816	704.868		4.6816	1212.23		4.6816	586.177		4.6816	1069.57		4.6816	611.3		4.6816	1190.86				4.6816	1504		4.6816	2502.4		4.6816	432.777		4.6816	781.739
4.8944	610		4.8944	1047.8		4.8944	610.475		4.8944	1123.3		4.8944	484.976		4.8944	685.834		4.8944	714.406		4.8944	1202.66		4.8944	606.776		4.8944	1093.65		4.8944	610.322		4.8944	1154.8				4.8944	1535		4.8944	2527.4		4.8944	440.221		4.8944	777.602
5.1072	602.6		5.1072	949.9		5.1072	597.888		5.1072	1089.37		5.1072	483.794		5.1072	684.89		5.1072	720.944		5.1072	1223.68		5.1072	569.356		5.1072	1123.28		5.1072	615.526		5.1072	1064.83				5.1072	1494.6		5.1072	2590.7		5.1072	427.631		5.1072	785.04
5.32	565.5		5.32	894		5.32	613		5.32	1117.5		5.32	484		5.32	695		5.32	698		5.32	1351		5.32	541		5.32	1073		5.32	616		5.32	1160				5.32	1470		5.32	2686		5.32	424		5.32	782.25
5.5328	560		5.5328	897.7		5.5328	668.549		5.5328	1138.75		5.5328	476.345		5.5328	702.667		5.5328	691.767		5.5328	1304.65		5.5328	546.067		5.5328	1123.4		5.5328	609.616		5.5328	1166.83				5.5328	1420		5.5328	2631		5.5328	418.861		5.5328	772.674
5.7456	658		5.7456	908.8		5.7456	654.766		5.7456	1084.43		5.7456	466.893		5.7456	693.587		5.7456	680.475		5.7456	1304.41		5.7456	546.845		5.7456	1148		5.7456	588.466		5.7456	1240.81				5.7456	1445.9		5.7456	2634.2		5.7456	405.331		5.7456	765.226
5.9584	608.4		5.9584	961.7		5.9584	643.542		5.9584	1053.76		5.9584	478.739		5.9584	680.016		5.9584	656.7		5.9584	1489.68		5.9584	569.848		5.9584	1075.92		5.9584	612.818		5.9584	1386.7				5.9584	1393.8		5.9584	2618.4		5.9584	406.556		5.9584	756.442
6.1712	576.9		6.1712	959.2		6.1712	623.302		6.1712	1046.09		6.1712	476.378		6.1712	683.982		6.1712	659.205		6.1712	1346.27		6.1712	569.376		6.1712	1128.61		6.1712	614.938		6.1712	1387.6				6.1712	1346.2		6.1712	2602.4		6.1712	418.563		6.1712	751.63
6.384	564		6.384	946.5		6.384	633.16		6.384	1072.08		6.384	488.95		6.384	687.46		6.384	688.44		6.384	1241.13		6.384	567.92		6.384	1158.11		6.384	611.8		6.384	1234.08				6.384	1367		6.384	2489.5		6.384	418.38		6.384	755.4
6.5968	581.9		6.5968	1008.4		6.5968	640.808		6.5968	1109.22		6.5968	487.51		6.5968	670.902		6.5968	698.48		6.5968	1232.7		6.5968	582.208		6.5968	1167.09		6.5968	583.147		6.5968	1246.21				6.5968	1334		6.5968	2442		6.5968	420.597		6.5968	763.531
6.8096	553.2		6.8096	933.2		6.8096	701.88		6.8096	1220.63		6.8096	492.993		6.8096	663.344		6.8096	689.213		6.8096	1241.85		6.8096	568.814		6.8096	1171.17		6.8096	572.634		6.8096	1571.77				6.8096	1326.6		6.8096	2478.1		6.8096	417.682		6.8096	770.662
7.0224	552.9		7.0224	918		7.0224	727.685		7.0224	1506.25		7.0224	483.51		7.0224	661.09		7.0224	687.227		7.0224	1254.41		7.0224	566.17		7.0224	1126.01		7.0224	562.55		7.0224	1622.81				7.0224	1335.3		7.0224	2484.4		7.0224	405.963		7.0224	766.696
7.2352	553		7.2352	979		7.2352	749.308		7.2352	1238.05		7.2352	480.156		7.2352	650.888		7.2352	707.961		7.2352	1249.93		7.2352	576.066		7.2352	1073.85		7.2352	553.091		7.2352	1374.24				7.2352	1305.2		7.2352	2303.3		7.2352	393.324		7.2352	758.062
7.448	533.5		7.448	1022		7.448	784.28		7.448	1151.76		7.448	488		7.448	641.6		7.448	725.72		7.448	1249.16		7.448	594		7.448	1104.4		7.448	563.4		7.448	1242.36				7.448	1263.5		7.448	2235		7.448	389.36		7.448	753.38
7.6608	554		7.6608	982.7		7.6608	792.574		7.6608	1084.68		7.6608	487.964		7.6608	639.217		7.6608	738.705		7.6608	1306.66		7.6608	629.122		7.6608	1082.69		7.6608	568.376		7.6608	1363.39				7.6608	1262.4		7.6608	2159.8		7.6608	390.927		7.6608	748.098
7.8736	587.7		7.8736	1025		7.8736	812.902		7.8736	1066.11		7.8736	484.693		7.8736	658.342		7.8736	751.195		7.8736	1358.95		7.8736	667.416		7.8736	1072.25		7.8736	576.962		7.8736	1707.89				7.8736	1242.7		7.8736	2145.6		7.8736	402.152		7.8736	752.782
8.0864	654.8		8.0864	926.3		8.0864	860.199		8.0864	1138.49		8.0864	468.194		8.0864	672.152		8.0864	781.343		8.0864	1304.43		8.0864	662.268		8.0864	1071.46		8.0864	609.558		8.0864	1673.44				8.0864	1220		8.0864	2135.7		8.0864	399.077		8.0864	740.878
8.2992	554.1		8.2992	954.6		8.2992	907.6		8.2992	1090.91		8.2992	464.904		8.2992	650.49		8.2992	812.837		8.2992	1304.27		8.2992	572.923		8.2992	1067.21		8.2992	613.976		8.2992	1550.29				8.2992	1177.9		8.2992	2174		8.2992	391.846		8.2992	762.149
8.512	531		8.512	963		8.512	978.71		8.512	1073.32		8.512	462.12		8.512	644.97		8.512	850.12		8.512	1342.08		8.512	566.97		8.512	1121.81		8.512	568.61		8.512	1399.18				8.512	1187		8.512	2216		8.512	388.04		8.512	761.6
8.7248	515		8.7248	1042.4		8.7248	996.453		8.7248	1057.34		8.7248	458.798		8.7248	645.893		8.7248	880.533		8.7248	1409.66		8.7248	570.718		8.7248	1175.37		8.7248	549.808		8.7248	1331.24				8.7248	1207.8		8.7248	2284		8.7248	403.544		8.7248	742.866
8.9376	509.4		8.9376	1102.1		8.9376	1034.27		8.9376	1095.02		8.9376	456.23		8.9376	649.043		8.9376	881.223		8.9376	1287.25		8.9376	612.11		8.9376	1073.18		8.9376	543.792		8.9376	1390.3				8.9376	1164.2		8.9376	2356.7		8.9376	383.496		8.9376	714.536
9.1504	525.4		9.1504	1243.2		9.1504	1255.55		9.1504	1093.84		9.1504	449.25		9.1504	638.707		9.1504	960.378		9.1504	1122.2		9.1504	600.346		9.1504	1043.2		9.1504	543.952		9.1504	1374.01				9.1504	1133.4		9.1504	2316.6		9.1504	386.602		9.1504	701.748
9.3632	565		9.3632	1157		9.3632	1315.27		9.3632	1057.28		9.3632	444.265		9.3632	646.811		9.3632	1120.2		9.3632	1154.03		9.3632	566.546		9.3632	1066.35		9.3632	567.042		9.3632	1397.49				9.3632	1129		9.3632	2297.8		9.3632	385.344		9.3632	711.61
9.576	520.5		9.576	1051		9.576	1131.68		9.576	1131.65		9.576	438.2		9.576	633		9.576	1148		9.576	1368.16		9.576	542.84		9.576	1066.84		9.576	592.68		9.576	1283.76				9.576	1107.5		9.576	2356		9.576	388.8		9.576	714.34
9.7888	502.2		9.7888	1044.6		9.7888	1113.22		9.7888	1151.13		9.7888	420.261		9.7888	633.138		9.7888	1159.8		9.7888	1273.88		9.7888	542.57		9.7888	1067.55		9.7888	571.491		9.7888	1203.77				9.7888	1060.6		9.7888	2435.2		9.7888	370.159		9.7888	743.058
10.0016	494.1		10.0016	1102.8		10.0016	1079.02		10.0016	1051.95		10.0016	418.138		10.0016	618.752		10.0016	1273.37		10.0016	1303.74		10.0016	557.358		10.0016	1048.26		10.0016	552.496		10.0016	1241.23				10.0016	1038.1		10.0016	2506		10.0016	370.726		10.0016	760.841
10.2144	496.8		10.2144	1105.3		10.2144	1081.73		10.2144	1022.04		10.2144	433.859		10.2144	608.868		10.2144	1380.8		10.2144	1334.14		10.2144	557.353		10.2144	1163.77		10.2144	542.463		10.2144	1227.07				10.2144	1001.2		10.2144	2505.4		10.2144	379.937		10.2144	748.166
10.4272	504		10.4272	1189.2		10.4272	1139.15		10.4272	1044.39		10.4272	440.517		10.4272	606.597		10.4272	1427.25		10.4272	1233.54		10.4272	560.189		10.4272	1290.08		10.4272	548.853		10.4272	1125.14				10.4272	965		10.4272	2505.8		10.4272	366.435		10.4272	714.766
10.64	516		10.64	1093		10.64	1196.5		10.64	1135		10.64	432.5		10.64	596.25		10.64	1378.25		10.64	1138.75		10.64	548.5		10.64	1223.75		10.64	560.25		10.64	1149				10.64	964		10.64	2490		10.64	366.25		10.64	688
Cell 7	Nucleus		Cell 7	Cytoplasm		Cell 8	Nucleus		Cell 8	Cytoplasm		Cell 9	Nucleus		Cell 9	Cytoplasm		Cell 10	Nucleus		Cell 10	Cytoplasm		Cell 11	Nucleus		Cell 11	Cytoplasm		Cell 12	Nucleus		Cell 12	Cytoplasm
Position (µM)	Fluorescence Intensity	Nuc Average	Position (µM)	Fluorescence Intensity	Cyto Average	Position (µM)	Fluorescence Intensity	Nuc Av - Bkgd	Position (µM)	Fluorescence Intensity	Cyto Av - Bkgd	Position (µM)	Fluorescence Intensity	Nuc Av - Bkgd	Position (µM)	Fluorescence Intensity	Cyto Av - Bkgd	Position (µM)	Fluorescence Intensity	Nuc Av - Bkgd	Position (µM)	Fluorescence Intensity	Cyto Av - Bkgd	Position (µM)	Fluorescence Intensity	Nuc Av - Bkgd	Position (µM)	Fluorescence Intensity	Cyto Av - Bkgd	Position (µM)	Fluorescence Intensity	Nuc Av - Bkgd	Position (µM)	Fluorescence Intensity	Cyto Av - Bkgd
0	623	712.475	0	1526.25	1450.35	0	440.25	403.447	0	463.75	540.817	0	1074.5	805.43	0	1625.5	1665.78	0	425.25	414.422	0	543	582.036	0	474.75	449.25	0	809.75	861.12	0	333	312.585	0	457.5	478.58			Cell 7	Nucleus		Cell 7	Cytoplasm		Cell 8	Nucleus		Cell 8	Cytoplasm
0.2128	625.266		0.2128	1451.97	Cyto:Nuc	0.2128	446.693		0.2128	508.267	Cyto:Nuc	0.2128	967.322		0.2128	1620.78	Cyto:Nuc	0.2128	421.869		0.2128	568.2	Cyto:Nuc	0.2128	466.91		0.2128	862.563	Cyto:Nuc	0.2128	320.474		0.2128	444.549	Cyto:Nuc			Position (µM)	Fluorescence Intensity	Nuc Average	Position (µM)	Fluorescence Intensity	Cyto Average	Position (µM)	Fluorescence Intensity	Nuc Av - Bkgd	Position (µM)	Fluorescence Intensity	Cyto Av - Bkgd
0.4256	636.035		0.4256	1443.55	2.03565	0.4256	425.312		0.4256	482.882	1.34049	0.4256	928.08		0.4256	1626.11	2.06819	0.4256	405.332		0.4256	547.58	1.40445	0.4256	454.624		0.4256	941.318	1.91679	0.4256	324.126		0.4256	473.977	1.53104			0	861	977.231	0	1867.5	1696.24	0	1593	1329.9	0	1088.25	1317.37
0.6384	660.318		0.6384	1502.31		0.6384	389.316		0.6384	475.834		0.6384	903.756		0.6384	1677.28		0.6384	406.306		0.6384	556.457		0.6384	455.689		0.6384	809.274		0.6384	319.829		0.6384	497.021				0.2128	846.19		0.2128	1857.5	Cyto:Nuc	0.2128	1540.13		0.2128	1173.73	Cyto:Nuc
0.8512	680.275		0.8512	1563.24		0.8512	379.365		0.8512	470.288		0.8512	889.256		0.8512	1617.77		0.8512	404.93		0.8512	598.734		0.8512	449.953		0.8512	731.935		0.8512	320.234		0.8512	518.738				0.4256	837.312		0.4256	1886.83	1.73576	0.4256	1461.46		0.4256	1150.57	0.990575
1.064	671.6		1.064	1645.6		1.064	387.92		1.064	489.52		1.064	883.12		1.064	1617.16		1.064	402.24		1.064	690.16		1.064	452.48		1.064	729.68		1.064	344.96		1.064	580.52				0.6384	839.051		0.6384	1876.39		0.6384	1395.56		0.6384	1037.25
1.2768	683.469		1.2768	1709.49		1.2768	390.148		1.2768	496.207		1.2768	871.497		1.2768	1535.84		1.2768	402.9		1.2768	669.078		1.2768	460.779		1.2768	763.665		1.2768	385.054		1.2768	609.84				0.8512	861.531		0.8512	1835		0.8512	1328.43		0.8512	956.387
1.4896	697.245		1.4896	1644.29		1.4896	377.41		1.4896	490.163		1.4896	857.463		1.4896	1509.09		1.4896	396.371		1.4896	566.775		1.4896	483.035		1.4896	779.848		1.4896	324.626		1.4896	625.528				1.064	897.48		1.064	1835.04		1.064	1282.12		1.064	944.24
1.7024	655.482		1.7024	1565.4		1.7024	386.826		1.7024	497.263		1.7024	843.655		1.7024	1575.36		1.7024	395.23		1.7024	542.164		1.7024	485.219		1.7024	772.138		1.7024	308.922		1.7024	583.849				1.2768	941.904		1.2768	1882.5		1.2768	1276.19		1.2768	963.297
1.9152	647.984		1.9152	1649.61		1.9152	398.782		1.9152	507.011		1.9152	848.667		1.9152	1612.13		1.9152	402.709		1.9152	547.864		1.9152	464.76		1.9152	814.795		1.9152	312.789		1.9152	544.805				1.4896	960.733		1.4896	1889.4		1.4896	1226.18		1.4896	985.182
2.128	660.32		2.128	1624.11		2.128	390.51		2.128	503.76		2.128	829.32		2.128	1625.25		2.128	432.44		2.128	560.97		2.128	448.79		2.128	866.93		2.128	316.38		2.128	542.88				1.7024	949.858		1.7024	1912.02		1.7024	1189.6		1.7024	1095.26
2.3408	680.531		2.3408	1526.81		2.3408	393.278		2.3408	504.39		2.3408	829.204		2.3408	1527.37		2.3408	450.91		2.3408	573.33		2.3408	443.009		2.3408	845.4		2.3408	321.216		2.3408	470.506				1.9152	909.995		1.9152	1945.76		1.9152	1131.89		1.9152	1226.54
2.5536	724.464		2.5536	1507.25		2.5536	391.515		2.5536	534.588		2.5536	843.342		2.5536	1538.01		2.5536	428.984		2.5536	564.252		2.5536	443.854		2.5536	788.215		2.5536	327.35		2.5536	499.508				2.128	910.44		2.128	1906.48		2.128	1137.72		2.128	1393.31
2.7664	769.064		2.7664	1490.8		2.7664	393.323		2.7664	634.72		2.7664	844.832		2.7664	1538.88		2.7664	420.2		2.7664	539.381		2.7664	445.627		2.7664	764.118		2.7664	324.03		2.7664	573.909				2.3408	943.549		2.3408	1863.85		2.3408	1146.35		2.3408	1441.97
2.9792	777.147		2.9792	1614.62		2.9792	397.959		2.9792	612.44		2.9792	834.008		2.9792	1649.32		2.9792	408.71		2.9792	524.987		2.9792	463.635		2.9792	773.056		2.9792	334.386		2.9792	551.519				2.5536	942.995		2.5536	1832.27		2.5536	1165.69		2.5536	1425.07
3.192	752.28		3.192	1614.5		3.192	393.06		3.192	557.54		3.192	827.46		3.192	1746.62		3.192	406.48		3.192	536.14		3.192	467.2		3.192	792.92		3.192	310.36		3.192	532.76				2.7664	924.306		2.7664	1788.22		2.7664	1211.97		2.7664	1382.35
3.4048	730.245		3.4048	1600.63		3.4048	404.684		3.4048	546.718		3.4048	802.409		3.4048	1666.53		3.4048	402.316		3.4048	552.126		3.4048	459.89		3.4048	827.826		3.4048	291.826		3.4048	457.38				2.9792	924.888		2.9792	1773.06		2.9792	1276.68		2.9792	1403.38
3.6176	709.938		3.6176	1658.94		3.6176	404.811		3.6176	548.507		3.6176	787.579		3.6176	1672.51		3.6176	391.878		3.6176	554.067		3.6176	454.522		3.6176	835.419		3.6176	292.346		3.6176	395.414				3.192	921.44		3.192	1827.66		3.192	1364.8		3.192	1368.58
3.8304	731.483		3.8304	1649.9		3.8304	404.59		3.8304	558.742		3.8304	777.351		3.8304	1770.89		3.8304	393.671		3.8304	537.656		3.8304	451.918		3.8304	790.154		3.8304	295.618		3.8304	378.093				3.4048	931.437		3.4048	1841.93		3.4048	1520.96		3.4048	1376.09
4.0432	750.664		4.0432	1567.39		4.0432	418.562		4.0432	555.566		4.0432	750.338		4.0432	1876.81		4.0432	388.134		4.0432	599.144		4.0432	459.35		4.0432	801.846		4.0432	290.694		4.0432	360.454				3.6176	948.128		3.6176	1793.23		3.6176	1559.77		3.6176	1433.97
4.256	738.12		4.256	1637.26		4.256	404.26		4.256	519.12		4.256	745.65		4.256	1691.34		4.256	403.39		4.256	564.51		4.256	473.97		4.256	809.65		4.256	307.52		4.256	387.62				3.8304	1003.28		3.8304	1789.92		3.8304	1502.96		3.8304	1459.94
4.4688	732.101		4.4688	1637.21		4.4688	405.187		4.4688	517.805		4.4688	747.579		4.4688	1651.99		4.4688	403.933		4.4688	536.835		4.4688	465.267		4.4688	850.797		4.4688	334.075		4.4688	387.112				4.0432	1038.46		4.0432	1756.55		4.0432	1509.38		4.0432	1445.32
4.6816	735.819		4.6816	1601.3		4.6816	414.652		4.6816	527.635		4.6816	747.235		4.6816	1675.13		4.6816	406.082		4.6816	568.004		4.6816	454.83		4.6816	882.842		4.6816	308.105		4.6816	402.728				4.256	1068.16		4.256	1793.74		4.256	1528.52		4.256	1495.71
4.8944	737.709		4.8944	1559.86		4.8944	410.165		4.8944	548.951		4.8944	759.646		4.8944	1637.27		4.8944	395.112		4.8944	568.87		4.8944	448.294		4.8944	970.478		4.8944	332.955		4.8944	439.058				4.4688	1089.84		4.4688	1809.25		4.4688	1649.17		4.4688	1488.92
5.1072	738.928		5.1072	1611.32		5.1072	409.728		5.1072	597.16		5.1072	736.39		5.1072	1590.37		5.1072	391.787		5.1072	543.053		5.1072	439.899		5.1072	981.106		5.1072	350.291		5.1072	513.302				4.6816	1099.36		4.6816	1799.52		4.6816	1844.22		4.6816	1496.4
5.32	710		5.32	1585		5.32	429		5.32	621		5.32	727		5.32	1584		5.32	394		5.32	534		5.32	409		5.32	995		5.32	300		5.32	675				4.8944	1108.54		4.8944	1777.94		4.8944	2003.86		4.8944	1510.83
5.5328	735.213		5.5328	1497.4		5.5328	424.684		5.5328	580.812		5.5328	738.622		5.5328	1768.88		5.5328	400.027		5.5328	587.315		5.5328	431.442		5.5328	953.301		5.5328	320.798		5.5328	510.02				5.1072	1100.92		5.1072	1743.46		5.1072	1983.79		5.1072	1529.48
5.7456	754.464		5.7456	1441.47		5.7456	430.246		5.7456	564.609		5.7456	741.547		5.7456	1852.73		5.7456	406.065		5.7456	577.702		5.7456	436.978		5.7456	949.054		5.7456	328.651		5.7456	461.299				5.32	1099		5.32	1754		5.32	1929		5.32	1562
5.9584	766.659		5.9584	1444.91		5.9584	438.242		5.9584	566.36		5.9584	743.092		5.9584	1770.46		5.9584	405.329		5.9584	544.625		5.9584	440.583		5.9584	888.888		5.9584	312.976		5.9584	445.582				5.5328	1079.52		5.5328	1686.97		5.5328	1603.08		5.5328	1515.71
6.1712	777.382		6.1712	1368.33		6.1712	424.654		6.1712	541.597		6.1712	749.939		6.1712	1693.18		6.1712	403.59		6.1712	561.488		6.1712	431.384		6.1712	861.995		6.1712	324.904		6.1712	464.558				5.7456	1062.94		5.7456	1667.39		5.7456	1452.91		5.7456	1457.49
6.384	772.88		6.384	1340.46		6.384	404.79		6.384	543.17		6.384	750.79		6.384	1706.69		6.384	414.96		6.384	585.25		6.384	430.32		6.384	895.43		6.384	378.08		6.384	441.22				5.9584	1084.64		5.9584	1641.89		5.9584	1391.66		5.9584	1454.65
6.5968	766.79		6.5968	1394.86		6.5968	393.046		6.5968	530.668		6.5968	742.66		6.5968	1608.92		6.5968	417.75		6.5968	565.097		6.5968	430.742		6.5968	928.95		6.5968	409.91		6.5968	437.147				6.1712	1099.26		6.1712	1597.79		6.1712	1333.02		6.1712	1457.33
6.8096	756.558		6.8096	1306.94		6.8096	374.849		6.8096	529.627		6.8096	733.255		6.8096	1575.17		6.8096	396.837		6.8096	544.037		6.8096	429.892		6.8096	1001.45		6.8096	380.866		6.8096	476.073				6.384	1088.16		6.384	1571.04		6.384	1281.6		6.384	1408.23
7.0224	739.387		7.0224	1271.99		7.0224	377.227		7.0224	530.76		7.0224	748.227		7.0224	1549.19		7.0224	407.056		7.0224	577.029		7.0224	444.723		7.0224	965.494		7.0224	331.582		7.0224	491.144				6.5968	1119.92		6.5968	1571.11		6.5968	1282.22		6.5968	1436.18
7.2352	729.509		7.2352	1263.78		7.2352	386.204		7.2352	563.954		7.2352	757.706		7.2352	1561.03		7.2352	412.853		7.2352	618.021		7.2352	454.38		7.2352	880.387		7.2352	285.513		7.2352	480.017				6.8096	1182.79		6.8096	1632.67		6.8096	1243.8		6.8096	1436.06
7.448	696.2		7.448	1245.58		7.448	400.46		7.448	567.08		7.448	767.58		7.448	1494.66		7.448	403.36		7.448	631.34		7.448	456.48		7.448	838.58		7.448	283.16		7.448	493.6				7.0224	1254.03		7.0224	1623.64		7.0224	1201.19		7.0224	1390.25
7.6608	702.523		7.6608	1311.4		7.6608	408.475		7.6608	551.715		7.6608	757.775		7.6608	1560.37		7.6608	419.16		7.6608	606.514		7.6608	469.067		7.6608	873.342		7.6608	290.656		7.6608	475.937				7.2352	1246.95		7.2352	1634.65		7.2352	1222.7		7.2352	1341.29
7.8736	722.507		7.8736	1506.45		7.8736	389.347		7.8736	517.573		7.8736	773.387		7.8736	1864.26		7.8736	399.72		7.8736	586.322		7.8736	439.621		7.8736	919.808		7.8736	287.771		7.8736	542.32				7.448	1202.76		7.448	1630.68		7.448	1200.84		7.448	1337.56
8.0864	769.512		8.0864	1291.36		8.0864	390.627		8.0864	510.827		8.0864	747.662		8.0864	1899.84		8.0864	404.762		8.0864	585.5		8.0864	426.507		8.0864	895.261		8.0864	303.991		8.0864	661.187				7.6608	1162.18		7.6608	1623.84		7.6608	1220.43		7.6608	1359.09
8.2992	766.002		8.2992	1215.67		8.2992	396.91		8.2992	500.474		8.2992	739.165		8.2992	1780.23		8.2992	405.929		8.2992	599.847		8.2992	447.803		8.2992	858.795		8.2992	290.91		8.2992	510.72				7.8736	1091.6		7.8736	1615.9		7.8736	1198.82		7.8736	1327.13
8.512	703.76		8.512	1172.4		8.512	396.12		8.512	496.07		8.512	740.15		8.512	1836.96		8.512	411.88		8.512	598.27		8.512	450.3		8.512	798.2		8.512	281.04		8.512	430.8				8.0864	1056.99		8.0864	1590		8.0864	1225.49		8.0864	1315.29
8.7248	684.259		8.7248	1191.62		8.7248	389.714		8.7248	514.888		8.7248	754.291		8.7248	1967.97		8.7248	416.629		8.7248	605.136		8.7248	442.731		8.7248	780.786		8.7248	289.518		8.7248	445.352				8.2992	1056.72		8.2992	1539.8		8.2992	1245.61		8.2992	1345.22
8.9376	674.736		8.9376	1213.5		8.9376	405.62		8.9376	541.42		8.9376	817.272		8.9376	1859.32		8.9376	422.227		8.9376	622.006		8.9376	436.171		8.9376	825.15		8.9376	284.191		8.9376	423.978				8.512	1061.08		8.512	1535.83		8.512	1282.79		8.512	1355.78
9.1504	662.238		9.1504	1188.58		9.1504	398.413		9.1504	556.928		9.1504	825.25		9.1504	1681.99		9.1504	434.73		9.1504	625.926		9.1504	442.858		9.1504	926.688		9.1504	275.259		9.1504	406.154				8.7248	1034.96		8.7248	1567.47		8.7248	1294.4		8.7248	1347.75
9.3632	667.958		9.3632	1149.08		9.3632	414.317		9.3632	532.977		9.3632	849.038		9.3632	1644.17		9.3632	437.224		9.3632	633.148		9.3632	442.322		9.3632	922.058		9.3632	269.671		9.3632	400.882				8.9376	1002.99		8.9376	1565.65		8.9376	1306.96		8.9376	1334.46
9.576	684.84		9.576	1174		9.576	414.04		9.576	546.92		9.576	884.08		9.576	1687.36		9.576	453.08		9.576	654.32		9.576	440.16		9.576	892.28		9.576	274.08		9.576	376.44				9.1504	1011.16		9.1504	1533.9		9.1504	1297.54		9.1504	1300.89
9.7888	680.901		9.7888	1222.15		9.7888	395.93		9.7888	651.783		9.7888	871.699		9.7888	1701.34		9.7888	476.508		9.7888	664.144		9.7888	439.922		9.7888	864.047		9.7888	290.605		9.7888	369.28				9.3632	989.67		9.3632	1549.64		9.3632	1348.42		9.3632	1262.43
10.0016	694.453		10.0016	1259.16		10.0016	400.581		10.0016	678.229		10.0016	823.806		10.0016	1655.73		10.0016	480.382		10.0016	628.346		10.0016	444.253		10.0016	896.773		10.0016	277.024		10.0016	368.819				9.576	1000.32		9.576	1542.92		9.576	1359.72		9.576	1218.08
10.2144	706.464		10.2144	1334.86		10.2144	402.531		10.2144	583.583		10.2144	814.206		10.2144	1610.55		10.2144	437.171		10.2144	600.89		10.2144	444.76		10.2144	996.208		10.2144	269.779		10.2144	388.781				9.7888	1013.11		9.7888	1487.45		9.7888	1355.71		9.7888	1179.03
10.4272	746.555		10.4272	1508.3		10.4272	408.709		10.4272	553.589		10.4272	771.594		10.4272	1625.4		10.4272	451.888		10.4272	594.474		10.4272	439.861		10.4272	907.947		10.4272	282.722		10.4272	474.224				10.0016	1031.8		10.0016	1471.08		10.0016	1360.14		10.0016	1167.2
10.64	715		10.64	1465		10.64	422.75		10.64	556.25		10.64	777.5		10.64	1539.25		10.64	435.25		10.64	599.75		10.64	441.25		10.64	805.5		10.64	287		10.64	528.5				10.2144	1037.68		10.2144	1466.67		10.2144	1338.23		10.2144	1187.15
																																						10.4272	1048.85		10.4272	1477.5		10.4272	1340.72		10.4272	1206.77
																																						10.64	1057		10.64	1421		10.64	1384		10.64	1170.5
																																						Cell 13	Nucleus		Cell 13	Cytoplasm		Cell 14	Nucleus		Cell 14	Cytoplasm
																																						Position (µM)	Fluorescence Intensity	Nuc Average	Position (µM)	Fluorescence Intensity	Cyto Average	Position (µM)	Fluorescence Intensity	Nuc Av - Bkgd	Position (µM)	Fluorescence Intensity	Cyto Av - Bkgd
																																						0	423	476.989	0	1636	1570.51	0	646	654.133	0	1341	1339.56
Cell 13	Nucleus		Cell 13	Cytoplasm		Cell 14	Nucleus		Cell 14	Cytoplasm		Cell 15	Nucleus		Cell 15	Cytoplasm		Cell 16	Nucleus		Cell 16	Cytoplasm		Cell 17	Nucleus		Cell 17	Cytoplasm		Cell 18	Nucleus		Cell 18	Cytoplasm				0.2128	432.68		0.2128	1620.36	Cyto:Nuc	0.2128	645.6		0.2128	1373.92	Cyto:Nuc
Position (µM)	Fluorescence Intensity	Nuc Average	Position (µM)	Fluorescence Intensity	Cyto Average	Position (µM)	Fluorescence Intensity	Nuc Av - Bkgd	Position (µM)	Fluorescence Intensity	Cyto Av - Bkgd	Position (µM)	Fluorescence Intensity	Nuc Av - Bkgd	Position (µM)	Fluorescence Intensity	Cyto Av - Bkgd	Position (µM)	Fluorescence Intensity	Nuc Av - Bkgd	Position (µM)	Fluorescence Intensity	Cyto Av - Bkgd	Position (µM)	Fluorescence Intensity	Nuc Av - Bkgd	Position (µM)	Fluorescence Intensity	Cyto Av - Bkgd	Position (µM)	Fluorescence Intensity	Nuc Av - Bkgd	Position (µM)	Fluorescence Intensity	Cyto Av - Bkgd			0.4256	421.8		0.4256	1610.84	3.29255	0.4256	657.84		0.4256	1307.08	2.04785
0	286	333.655	0	528.5	557.582	0	467	410.369	0	853	1030.47	0	355	383.302	0	392	447.353	0	375.5	283.322	0	576	610.012	0	354	347.918	0	550.5	547.548	0	289	308.032	0	524.5	741.557			0.6384	433.36		0.6384	1540.48		0.6384	663.92		0.6384	1287.84
0.2128	287.979		0.2128	588.858	Cyto:Nuc	0.2128	515.792		0.2128	811.122	Cyto:Nuc	0.2128	405.69		0.2128	442.339	Cyto:Nuc	0.2128	333.437		0.2128	517.272	Cyto:Nuc	0.2128	362.626		0.2128	606.288	Cyto:Nuc	0.2128	302.762		0.2128	584.597	Cyto:Nuc			0.8512	459.52		0.8512	1492.2		0.8512	671.52		0.8512	1291.16
0.4256	305.865		0.4256	630.559	1.67113	0.4256	513.143		0.4256	867.294	2.51108	0.4256	420.452		0.4256	551.63	1.1671	0.4256	317.654		0.4256	497.181	2.15307	0.4256	329.597		0.4256	686.044	1.57379	0.4256	296.974		0.4256	676.519	2.4074			1.064	468		1.064	1506		1.064	665		1.064	1269
0.6384	310.077		0.6384	696.827		0.6384	490.472		0.6384	964.475		0.6384	452.339		0.6384	518.298		0.6384	382.066		0.6384	695.238		0.6384	379.544		0.6384	688.686		0.6384	291.734		0.6384	589.349				1.2768	470.8		1.2768	1548.72		1.2768	662.72		1.2768	1270.68
0.8512	316.297		0.8512	758.365		0.8512	476.926		0.8512	1052.69		0.8512	449.728		0.8512	434.22		0.8512	309.745		0.8512	659.883		0.8512	403.758		0.8512	668.322		0.8512	290.17		0.8512	523.985				1.4896	475.68		1.4896	1604.12		1.4896	661.4		1.4896	1259.88
1.064	325.36		1.064	890.56		1.064	453.36		1.064	1125.68		1.064	432.44		1.064	435.64		1.064	281.76		1.064	583.8		1.064	376.32		1.064	649.36		1.064	288		1.064	507.12				1.7024	470.16		1.7024	1620.96		1.7024	644.6		1.7024	1272.64
1.2768	324.25		1.2768	770.333		1.2768	459.286		1.2768	1176.4		1.2768	407.596		1.2768	456.898		1.2768	270.882		1.2768	586.229		1.2768	334.596		1.2768	645.425		1.2768	285.881		1.2768	536.754				1.9152	479.8		1.9152	1659.84		1.9152	642.84		1.9152	1302.68
1.4896	313.819		1.4896	652.214		1.4896	450.376		1.4896	1148.45		1.4896	397.594		1.4896	469.614		1.4896	277.17		1.4896	688.558		1.4896	328.56		1.4896	617.064		1.4896	303.688		1.4896	556.33				2.128	471		2.128	1670		2.128	672		2.128	1249
1.7024	300.385		1.7024	599.381		1.7024	464.821		1.7024	1212.32		1.7024	404.064		1.7024	440.234		1.7024	284.99		1.7024	625.326		1.7024	328.31		1.7024	603.304		1.7024	310.171		1.7024	586.19				2.3408	495.36		2.3408	1683.16		2.3408	683.92		2.3408	1310
1.9152	312.723		1.9152	566.406		1.9152	477.525		1.9152	1022.67		1.9152	421		1.9152	406.248		1.9152	291.184		1.9152	580.646		1.9152	322.602		1.9152	607.963		1.9152	329.365		1.9152	624.674				2.5536	490.12		2.5536	1727.96		2.5536	692		2.5536	1298.36
2.128	342.62		2.128	599.54		2.128	458.08		2.128	911.08		2.128	400		2.128	395		2.128	286.1		2.128	731.34		2.128	332.86		2.128	608.62		2.128	320.08		2.128	633.06				2.7664	488.88		2.7664	1777.28		2.7664	694.76		2.7664	1218.8
2.3408	358.936		2.3408	609.47		2.3408	448.714		2.3408	793.792		2.3408	402.987		2.3408	412.142		2.3408	284.221		2.3408	622.218		2.3408	349.59		2.3408	589.453		2.3408	292.378		2.3408	667.085				2.9792	497.92		2.9792	1780.56		2.9792	698.28		2.9792	1180.56
2.5536	369.846		2.5536	542.937		2.5536	444.336		2.5536	790.806		2.5536	418.817		2.5536	433.286		2.5536	292.554		2.5536	504.187		2.5536	326.021		2.5536	669.05		2.5536	289.194		2.5536	781.843				3.192	506		3.192	1808		3.192	678		3.192	1167
2.7664	381.925		2.7664	552.976		2.7664	415.979		2.7664	827.346		2.7664	408.789		2.7664	430.101		2.7664	304.182		2.7664	513.2		2.7664	315.931		2.7664	683.32		2.7664	286.971		2.7664	715.13				3.4048	495.92		3.4048	1773		3.4048	687.84		3.4048	1215.68
2.9792	369.907		2.9792	583.822		2.9792	386.66		2.9792	789.103		2.9792	420.25		2.9792	414.874		2.9792	349.692		2.9792	525.174		2.9792	327.972		2.9792	642.049		2.9792	303.392		2.9792	693.153				3.6176	487.04		3.6176	1765.92		3.6176	670.8		3.6176	1268.92
3.192	349.72		3.192	550.28		3.192	386.6		3.192	1056.44		3.192	386.32		3.192	422.12		3.192	354.88		3.192	468.88		3.192	336.56		3.192	599.96		3.192	293.04		3.192	691.36				3.8304	465.64		3.8304	1750.8		3.8304	663.28		3.8304	1242.28
3.4048	332.698		3.4048	619.5		3.4048	385.314		3.4048	1562.79		3.4048	344.7		3.4048	424.848		3.4048	296.326		3.4048	482.64		3.4048	330.81		3.4048	625.974		3.4048	292.246		3.4048	721.198				4.0432	471.6		4.0432	1677.24		4.0432	659.24		4.0432	1212.84
3.6176	341.851		3.6176	663.088		3.6176	375.654		3.6176	1476.37		3.6176	339.189		3.6176	440.107		3.6176	263.331		3.6176	547.35		3.6176	315.067		3.6176	613.022		3.6176	303.494		3.6176	608.33				4.256	465		4.256	1599		4.256	667		4.256	1206
3.8304	364.311		3.8304	542.304		3.8304	366.397		3.8304	1194.01		3.8304	336.894		3.8304	432.358		3.8304	269.435		3.8304	715.978		3.8304	304.142		3.8304	600.17		3.8304	291.08		3.8304	557.037				4.4688	458.68		4.4688	1647.2		4.4688	661.28		4.4688	1271.08
4.0432	347.282		4.0432	502.966		4.0432	423.256		4.0432	1027.61		4.0432	366.698		4.0432	419.736		4.0432	280.184		4.0432	673.893		4.0432	306.619		4.0432	639.032		4.0432	289.238		4.0432	581.861				4.6816	445.04		4.6816	1602.12		4.6816	666.96		4.6816	1255.04
4.256	327.1		4.256	527.6		4.256	410.12		4.256	931.88		4.256	401.88		4.256	435.46		4.256	281.54		4.256	632.4		4.256	321.84		4.256	553.84		4.256	291.24		4.256	650.52				4.8944	458.36		4.8944	1549.92		4.8944	675.88		4.8944	1273.16
4.4688	319.331		4.4688	528.162		4.4688	367.138		4.4688	852.323		4.4688	414.55		4.4688	451.33		4.4688	255.469		4.4688	644.155		4.4688	369.325		4.4688	535.094		4.4688	289.114		4.4688	697.426				5.1072	456.68		5.1072	1532.36		5.1072	671.04		5.1072	1309.2
4.6816	305.989		4.6816	467.178		4.6816	354.622		4.6816	935.397		4.6816	368.01		4.6816	462.15		4.6816	273.371		4.6816	915.505		4.6816	340.435		4.6816	618.486		4.6816	271.806		4.6816	588.254				5.32	460		5.32	1487		5.32	641		5.32	1347
4.8944	322.043		4.8944	435.498		4.8944	404.726		4.8944	1077.86		4.8944	372.734		4.8944	463.584		4.8944	261.458		4.8944	880.194		4.8944	330.781		4.8944	607.144		4.8944	280.184		4.8944	666.784				5.5328	434.52		5.5328	1460.96		5.5328	623.28		5.5328	1422.96
5.1072	334.485		5.1072	423.885		5.1072	409.2		5.1072	1069.73		5.1072	362.55		5.1072	461.645		5.1072	261.335		5.1072	664.106		5.1072	319.482		5.1072	547.569		5.1072	283.189		5.1072	805.719				5.7456	426.72		5.7456	1450.96		5.7456	623.6		5.7456	1419.72
5.32	349		5.32	429		5.32	421		5.32	1003		5.32	336		5.32	441		5.32	264		5.32	559		5.32	328		5.32	552		5.32	302		5.32	1096				5.9584	434.2		5.9584	1450.84		5.9584	641.44		5.9584	1393.52
5.5328	314.224		5.5328	430.718		5.5328	407.811		5.5328	947.603		5.5328	338.717		5.5328	475.929		5.5328	269.886		5.5328	587.132		5.5328	328.251		5.5328	602.3		5.5328	287.993		5.5328	938.477				6.1712	439.32		6.1712	1466		6.1712	646.6		6.1712	1441.08
5.7456	327.55		5.7456	459.352		5.7456	427.462		5.7456	903.629		5.7456	347.922		5.7456	523.395		5.7456	272.605		5.7456	646.685		5.7456	328.08		5.7456	641.366		5.7456	280.816		5.7456	774.792				6.384	448		6.384	1445		6.384	632		6.384	1481
5.9584	346.695		5.9584	513.556		5.9584	459.054		5.9584	1041.85		5.9584	360.201		5.9584	560.89		5.9584	282.132		5.9584	719.41		5.9584	329.09		5.9584	589.831		5.9584	280.792		5.9584	739.391				6.5968	470		6.5968	1406.08		6.5968	608.88		6.5968	1455.08
6.1712	359.325		6.1712	562.704		6.1712	483.726		6.1712	1365.51		6.1712	343.179		6.1712	479.61		6.1712	287.368		6.1712	628.71		6.1712	327.67		6.1712	523.069		6.1712	267.248		6.1712	854.549				6.8096	464.64		6.8096	1415		6.8096	612.04		6.8096	1466.8
6.384	338.92		6.384	588.56		6.384	408.36		6.384	1336.66		6.384	334.54		6.384	472.62		6.384	283.26		6.384	579.82		6.384	344.26		6.384	477.94		6.384	303.98		6.384	908.1				7.0224	456.2		7.0224	1408.4		7.0224	641.36		7.0224	1442.32
6.5968	331.634		6.5968	610.293		6.5968	359.067		6.5968	1206.42		6.5968	335.89		6.5968	436.128		6.5968	266.629		6.5968	610.787		6.5968	334.896		6.5968	464.024		6.5968	326.757		6.5968	938.89				7.2352	461.72		7.2352	1432.08		7.2352	651.68		7.2352	1385.24
6.8096	322.293		6.8096	587.622		6.8096	385.24		6.8096	1120.09		6.8096	380.229		6.8096	433.482		6.8096	268.025		6.8096	614.076		6.8096	340.633		6.8096	514.638		6.8096	334.782		6.8096	1041.8				7.448	459		7.448	1463		7.448	636		7.448	1334
7.0224	332.158		7.0224	617.523		7.0224	385.261		7.0224	1246.73		7.0224	365.752		7.0224	414.83		7.0224	269.758		7.0224	755.536		7.0224	343.346		7.0224	548.909		7.0224	352.392		7.0224	1101				7.6608	472.04		7.6608	1533.12		7.6608	640.6		7.6608	1317.96
7.2352	380.738		7.2352	611.183		7.2352	370.593		7.2352	1338.55		7.2352	375.374		7.2352	397.61		7.2352	284.11		7.2352	698.216		7.2352	357.376		7.2352	508.241		7.2352	323.888		7.2352	1246.17				7.8736	486.04		7.8736	1544.24		7.8736	627.52		7.8736	1278.12
7.448	351.72		7.448	566.32		7.448	337		7.448	1214.76		7.448	362.4		7.448	404.84		7.448	278.48		7.448	667.6		7.448	355.44		7.448	495.84		7.448	294.4		7.448	1252.64				8.0864	490		8.0864	1554.52		8.0864	625.4		8.0864	1301.52
7.6608	328.291		7.6608	572.528		7.6608	338.177		7.6608	933.486		7.6608	358.112		7.6608	443.498		7.6608	262.941		7.6608	722.59		7.6608	349.661		7.6608	479.478		7.6608	310.266		7.6608	1150.15				8.2992	484.12		8.2992	1582.44		8.2992	641.76		8.2992	1321.92
7.8736	336.29		7.8736	530.784		7.8736	352.525		7.8736	903.843		7.8736	365.206		7.8736	519.278		7.8736	259.114		7.8736	754.101		7.8736	360.765		7.8736	447.342		7.8736	328.915		7.8736	1132.07				8.512	467		8.512	1647		8.512	691		8.512	1425
8.0864	328.039		8.0864	458.561		8.0864	357.086		8.0864	1045.21		8.0864	367.782		8.0864	472.378		8.0864	271.468		8.0864	612.591		8.0864	364.978		8.0864	408.601		8.0864	341.176		8.0864	1011.05				8.7248	484.76		8.7248	1649.64		8.7248	696.88		8.7248	1449
8.2992	319.909		8.2992	440.149		8.2992	342.642		8.2992	1236.74		8.2992	370.136		8.2992	420.141		8.2992	272.792		8.2992	511.213		8.2992	369.205		8.2992	430.429		8.2992	333.643		8.2992	767.982				8.9376	493.48		8.9376	1584.4		8.9376	659.8		8.9376	1493.16
8.512	323.76		8.512	442.58		8.512	336.92		8.512	1234.24		8.512	354.04		8.512	441.88		8.512	267.86		8.512	496.34		8.512	356.46		8.512	442.38		8.512	324.48		8.512	627.8				9.1504	504.4		9.1504	1533.88		9.1504	626.8		9.1504	1522.76
8.7248	344.122		8.7248	460.101		8.7248	347.019		8.7248	988.382		8.7248	373.678		8.7248	482.885		8.7248	304.858		8.7248	662.95		8.7248	382.746		8.7248	427.717		8.7248	354.965		8.7248	598.128				9.3632	508.16		9.3632	1466.72		9.3632	603.44		9.3632	1555.4
8.9376	354.314		8.9376	451.649		8.9376	372.176		8.9376	970.518		8.9376	428.626		8.9376	474.61		8.9376	274.726		8.9376	665.685		8.9376	391.318		8.9376	437.771		8.9376	342.35		8.9376	597.898				9.576	508		9.576	1414		9.576	602		9.576	1667
9.1504	358		9.1504	444.123		9.1504	398.534		9.1504	960.742		9.1504	408.848		9.1504	412.286		9.1504	259.474		9.1504	561.779		9.1504	386.549		9.1504	466.685		9.1504	323.205		9.1504	567.458				9.7888	522.6		9.7888	1405.56		9.7888	613.16		9.7888	1656.12
9.3632	335.539		9.3632	447.016		9.3632	443.122		9.3632	913.447		9.3632	379.706		9.3632	394.995		9.3632	265.555		9.3632	444.771		9.3632	371.298		9.3632	511.724		9.3632	319.946		9.3632	624.286				10.0016	546.36		10.0016	1389.12		10.0016	657.12		10.0016	1574.16
9.576	342.44		9.576	464.64		9.576	452.76		9.576	846.44		9.576	387.4		9.576	407.84		9.576	256.76		9.576	458.84		9.576	350.08		9.576	468.76		9.576	350.92		9.576	690.2				10.2144	558.76		10.2144	1445		10.2144	662.76		10.2144	1317
9.7888	339.099		9.7888	490.934		9.7888	427.702		9.7888	883.09		9.7888	370.452		9.7888	433.334		9.7888	257.532		9.7888	486.105		9.7888	357.382		9.7888	426.59		9.7888	355.219		9.7888	802.763				10.4272	567.36		10.4272	1578		10.4272	664.92		10.4272	1143.08
10.0016	326.19		10.0016	603.45		10.0016	401.646		10.0016	947.325		10.0016	351.946		10.0016	365.125		10.0016	259.392		10.0016	559.605		10.0016	362.634		10.0016	399.28		10.0016	345.309		10.0016	691.002				10.64	591		10.64	1699		10.64	686		10.64	1053
10.2144	319.038		10.2144	724.163		10.2144	383.214		10.2144	928.976		10.2144	391.657		10.2144	424.658		10.2144	252.144		10.2144	563.136		10.2144	386.614		10.2144	408.326		10.2144	317.841		10.2144	645.536
10.4272	319.318		10.4272	577.464		10.4272	353.722		10.4272	756.08		10.4272	400.866		10.4272	521.403		10.4272	255.088		10.4272	499.57		10.4272	398.722		10.4272	414.992		10.4272	317.459		10.4272	679.005
10.64	337		10.64	520.5		10.64	371.5		10.64	750		10.64	469.5		10.64	514.5		10.64	265		10.64	513		10.64	391		10.64	381		10.64	324.5		10.64	573.5
Cell 19	Nucleus		Cell 19	Cytoplasm		Cell 20	Nucleus		Cell 20	Cytoplasm		Cell 21	Nucleus		Cell 21	Cytoplasm		Cell 22	Nucleus		Cell 22	Cytoplasm		Cell 23	Nucleus		Cell 23	Cytoplasm		Cell 24	Nucleus		Cell 24	Cytoplasm
Position (µM)	Fluorescence Intensity	Nuc Average	Position (µM)	Fluorescence Intensity	Cyto Average	Position (µM)	Fluorescence Intensity	Nuc Av - Bkgd	Position (µM)	Fluorescence Intensity	Cyto Av - Bkgd	Position (µM)	Fluorescence Intensity	Nuc Av - Bkgd	Position (µM)	Fluorescence Intensity	Cyto Av - Bkgd	Position (µM)	Fluorescence Intensity	Nuc Av - Bkgd	Position (µM)	Fluorescence Intensity	Cyto Av - Bkgd	Position (µM)	Fluorescence Intensity	Nuc Av - Bkgd	Position (µM)	Fluorescence Intensity	Cyto Av - Bkgd	Position (µM)	Fluorescence Intensity	Nuc Av - Bkgd	Position (µM)	Fluorescence Intensity	Cyto Av - Bkgd
0	323	338.428	0	834.5	707.104	0	382.5	385.071	0	379.5	459.931	0	361	380.243	0	722	853.153	0	368.5	383.255	0	391	463.226	0	326	292.986	0	672	537.113	0	433.5	371.779	0	763	722.312			Cell 19	Nucleus		Cell 19	Cytoplasm		Cell 20	Nucleus		Cell 20	Cytoplasm
0.2128	323.155		0.2128	807.026	Cyto:Nuc	0.2128	386.275		0.2128	392.8	Cyto:Nuc	0.2128	356.16		0.2128	661.342	Cyto:Nuc	0.2128	365.403		0.2128	461.362	Cyto:Nuc	0.2128	334.411		0.2128	548.07	Cyto:Nuc	0.2128	395.514		0.2128	721.598	Cyto:Nuc			Position (µM)	Fluorescence Intensity	Nuc Average	Position (µM)	Fluorescence Intensity	Cyto Average	Position (µM)	Fluorescence Intensity	Nuc Av - Bkgd	Position (µM)	Fluorescence Intensity	Cyto Av - Bkgd
0.4256	336.406		0.4256	904.422	2.08938	0.4256	358.382		0.4256	365.869	1.1944	0.4256	367.971		0.4256	649.392	2.2437	0.4256	362.73		0.4256	504.822	1.20866	0.4256	325.393		0.4256	509.529	1.83324	0.4256	383.308		0.4256	773.619	1.94286			0	368	376.116	0	437	487.685	0	346	357.459	0	259	592.896
0.6384	333.197		0.6384	867.709		0.6384	382.246		0.6384	371.605		0.6384	367.688		0.6384	664.901		0.6384	387.795		0.6384	476.664		0.6384	358.795		0.6384	510.317		0.6384	379.566		0.6384	971.024				0.2128	369.84		0.2128	440.4	Cyto:Nuc	0.2128	359		0.2128	308.84	Cyto:Nuc
0.8512	322.339		0.8512	772.058		0.8512	416.066		0.8512	385.988		0.8512	366.122		0.8512	804.819		0.8512	389.202		0.8512	419.714		0.8512	375.325		0.8512	537.234		0.8512	366.972		0.8512	721.698				0.4256	363.36		0.4256	434.68	1.29663	0.4256	366.32		0.4256	355.2	1.65864
1.064	322		1.064	813.04		1.064	416.56		1.064	384.88		1.064	363.32		1.064	961.72		1.064	405.72		1.064	386.44		1.064	337.88		1.064	500.2		1.064	345.28		1.064	569.08				0.6384	354.12		0.6384	448.56		0.6384	358.2		0.6384	377.4
1.2768	332.358		1.2768	732.045		1.2768	365.345		1.2768	383.099		1.2768	368.287		1.2768	1372.31		1.2768	422.422		1.2768	381.275		1.2768	294.787		1.2768	503.619		1.2768	339.612		1.2768	534.551				0.8512	357.52		0.8512	464.4		0.8512	358.04		0.8512	404.16
1.4896	323.435		1.4896	691.605		1.4896	340.395		1.4896	375.747		1.4896	349.853		1.4896	1156.09		1.4896	391.022		1.4896	408.872		1.4896	280.418		1.4896	542.28		1.4896	347.917		1.4896	503.686				1.064	366		1.064	488		1.064	354		1.064	440
1.7024	322.593		1.7024	664.535		1.7024	323.346		1.7024	374.681		1.7024	357.321		1.7024	1069.25		1.7024	368.096		1.7024	460.822		1.7024	278.79		1.7024	591.74		1.7024	343.19		1.7024	512.328				1.2768	374.08		1.2768	496.04		1.2768	342.32		1.2768	509.6
1.9152	325.987		1.9152	612.75		1.9152	335.699		1.9152	390.941		1.9152	370.683		1.9152	993.518		1.9152	339.578		1.9152	470.718		1.9152	280.758		1.9152	606.851		1.9152	331.117		1.9152	539.026				1.4896	360.72		1.4896	501.84		1.4896	353.44		1.4896	534.64
2.128	329.62		2.128	602.34		2.128	358.32		2.128	427.78		2.128	373.22		2.128	915.94		2.128	343.26		2.128	478.64		2.128	283.64		2.128	585.02		2.128	348.78		2.128	577.36				1.7024	361.84		1.7024	512.32		1.7024	348.76		1.7024	558.48
2.3408	337.403		2.3408	709.072		2.3408	343.173		2.3408	423.717		2.3408	374.744		2.3408	931.768		2.3408	359.909		2.3408	443.173		2.3408	281.837		2.3408	543.418		2.3408	352.39		2.3408	629.443				1.9152	353.16		1.9152	523.52		1.9152	348.88		1.9152	568.92
2.5536	336.386		2.5536	724.609		2.5536	378.153		2.5536	438.805		2.5536	375.374		2.5536	988.152		2.5536	367.916		2.5536	461.195		2.5536	279.141		2.5536	547.706		2.5536	360.298		2.5536	677.206				2.128	334		2.128	510		2.128	349		2.128	533
2.7664	321.928		2.7664	603.094		2.7664	441.126		2.7664	418.896		2.7664	374.848		2.7664	1095.05		2.7664	380.947		2.7664	493.272		2.7664	262.934		2.7664	555.064		2.7664	349.866		2.7664	649.299				2.3408	341.04		2.3408	487.88		2.3408	364.56		2.3408	553.2
2.9792	339.986		2.9792	667.636		2.9792	376.228		2.9792	372.058		2.9792	420.155		2.9792	999.437		2.9792	366.39		2.9792	468.041		2.9792	264.952		2.9792	560.79		2.9792	344.146		2.9792	599.285				2.5536	346.84		2.5536	478		2.5536	368.6		2.5536	598.52
3.192	361.56		3.192	644.28		3.192	349.04		3.192	360.68		3.192	423.08		3.192	788.6		3.192	363.08		3.192	554.44		3.192	257.28		3.192	572.84		3.192	358.52		3.192	599.4				2.7664	343.16		2.7664	484.6		2.7664	366.12		2.7664	635.56
3.4048	347.23		3.4048	639.528		3.4048	341.338		3.4048	393.629		3.4048	399.299		3.4048	849.252		3.4048	358.597		3.4048	502.933		3.4048	260.868		3.4048	641.201		3.4048	356.018		3.4048	669.522				2.9792	346.8		2.9792	500.24		2.9792	364.6		2.9792	643.28
3.6176	322.333		3.6176	644.611		3.6176	364.234		3.6176	466.83		3.6176	394.285		3.6176	985.806		3.6176	349.411		3.6176	442.061		3.6176	264.691		3.6176	626.443		3.6176	382.261		3.6176	683.778				3.192	345		3.192	527		3.192	378		3.192	655
3.8304	326.078		3.8304	657.637		3.8304	380.821		3.8304	533.487		3.8304	399.986		3.8304	1055.77		3.8304	338.11		3.8304	433.397		3.8304	276.655		3.8304	563.896		3.8304	401.302		3.8304	728.444				3.4048	345.92		3.4048	497.72		3.4048	364.16		3.4048	668.6
4.0432	331.122		4.0432	739.717		4.0432	368.853		4.0432	515.861		4.0432	396.17		4.0432	1124.84		4.0432	339.942		4.0432	412.632		4.0432	290.987		4.0432	538.666		4.0432	364.96		4.0432	777.816				3.6176	357.92		3.6176	492.04		3.6176	354.28		3.6176	672
4.256	337.08		4.256	743.1		4.256	358.8		4.256	488.16		4.256	392.96		4.256	998.74		4.256	344.22		4.256	391.82		4.256	284.96		4.256	520.96		4.256	354.1		4.256	660.22				3.8304	390.4		3.8304	491.84		3.8304	350.2		3.8304	661.84
4.4688	349.51		4.4688	687.683		4.4688	370.712		4.4688	470.837		4.4688	388.901		4.4688	996.254		4.4688	346.883		4.4688	373.773		4.4688	282.731		4.4688	507.24		4.4688	342.046		4.4688	587.587				4.0432	404.56		4.0432	484.56		4.0432	357.96		4.0432	657.56
4.6816	354.19		4.6816	651.917		4.6816	376.668		4.6816	479.683		4.6816	406.839		4.6816	1189.33		4.6816	369.797		4.6816	382.127		4.6816	300.049		4.6816	492.86		4.6816	349.554		4.6816	584.633				4.256	399		4.256	471		4.256	371		4.256	660
4.8944	362.115		4.8944	617.362		4.8944	378.688		4.8944	504.747		4.8944	421.187		4.8944	988.245		4.8944	348.477		4.8944	368.71		4.8944	380.976		4.8944	568.587		4.8944	359.702		4.8944	600.766				4.4688	396		4.4688	461.32		4.4688	370.04		4.4688	681.32
5.1072	342.666		5.1072	587.633		5.1072	412.257		5.1072	515.175		5.1072	415.694		5.1072	852.273		5.1072	327.363		5.1072	364.882		5.1072	413.233		5.1072	553.497		5.1072	371.302		5.1072	670.606				4.6816	404.52		4.6816	459.24		4.6816	364.04		4.6816	711.48
5.32	321		5.32	599		5.32	433		5.32	533		5.32	434		5.32	821		5.32	320		5.32	386		5.32	331		5.32	539		5.32	398		5.32	740				4.8944	412		4.8944	446.36		4.8944	362.44		4.8944	722.6
5.5328	320.239		5.5328	603.674		5.5328	498.444		5.5328	563.813		5.5328	471.174		5.5328	808.489		5.5328	346.851		5.5328	369.622		5.5328	282.031		5.5328	538.425		5.5328	481.845		5.5328	651.531				5.1072	410.08		5.1072	446.76		5.1072	370.6		5.1072	716.08
5.7456	326.581		5.7456	622.851		5.7456	569.698		5.7456	529.099		5.7456	438.05		5.7456	877.152		5.7456	336.307		5.7456	452.773		5.7456	286.677		5.7456	551.435		5.7456	485.613		5.7456	680.92				5.32	415		5.32	472		5.32	373		5.32	719
5.9584	319.498		5.9584	698.27		5.9584	567.192		5.9584	479.93		5.9584	388.267		5.9584	935.047		5.9584	326.896		5.9584	619.578		5.9584	305.761		5.9584	602.601		5.9584	414.01		5.9584	784.329				5.5328	391.68		5.5328	482.08		5.5328	379.04		5.5328	740.6
6.1712	326.702		6.1712	648.81		6.1712	505.448		6.1712	441.33		6.1712	376.613		6.1712	863.613		6.1712	351.144		6.1712	536.122		6.1712	324.219		6.1712	507.339		6.1712	388.23		6.1712	962.171				5.7456	383.52		5.7456	477.04		5.7456	373.88		5.7456	732.96
6.384	328.08		6.384	686.12		6.384	529.54		6.384	415.44		6.384	372.48		6.384	889.8		6.384	382.14		6.384	438.16		6.384	302.92		6.384	482.46		6.384	356.32		6.384	845.2				5.9584	378.16		5.9584	462.36		5.9584	362.92		5.9584	748.28
6.5968	332.01		6.5968	721.355		6.5968	523.085		6.5968	413.784		6.5968	373.168		6.5968	921.328		6.5968	379.47		6.5968	490.779		6.5968	272.109		6.5968	493.458		6.5968	355.19		6.5968	836.682				6.1712	379.28		6.1712	468.36		6.1712	362.2		6.1712	772.68
6.8096	340.66		6.8096	728.193		6.8096	426.04		6.8096	438.948		6.8096	366.315		6.8096	937.191		6.8096	353.518		6.8096	514.512		6.8096	270.922		6.8096	503.574		6.8096	391.659		6.8096	883.991				6.384	368		6.384	448		6.384	371		6.384	757
7.0224	329.389		7.0224	789.896		7.0224	381.451		7.0224	479.426		7.0224	364.322		7.0224	1105.39		7.0224	382.486		7.0224	489.68		7.0224	258.846		7.0224	489.72		7.0224	383.109		7.0224	868.464				6.5968	370.72		6.5968	443.84		6.5968	375.6		6.5968	703.64
7.2352	333.461		7.2352	766.723		7.2352	361.163		7.2352	470.718		7.2352	397.925		7.2352	990.789		7.2352	382.932		7.2352	456.297		7.2352	253.19		7.2352	472.079		7.2352	369.22		7.2352	854.862				6.8096	366.12		6.8096	442.2		6.8096	367.76		6.8096	694.76
7.448	334.04		7.448	655.84		7.448	395.12		7.448	441.08		7.448	415.76		7.448	923.48		7.448	407.88		7.448	415.56		7.448	252		7.448	506.44		7.448	394.48		7.448	890.56				7.0224	367.04		7.0224	453.04		7.0224	366		7.0224	679.68
7.6608	327.448		7.6608	634.482		7.6608	398.486		7.6608	426.78		7.6608	375.02		7.6608	863.01		7.6608	448.345		7.6608	394.07		7.6608	255.497		7.6608	567.848		7.6608	418.549		7.6608	975.482				7.2352	367.96		7.2352	452.96		7.2352	359.44		7.2352	668.48
7.8736	333.547		7.8736	720.802		7.8736	364.022		7.8736	426.523		7.8736	353.728		7.8736	808.032		7.8736	463.197		7.8736	384.754		7.8736	244.558		7.8736	631.97		7.8736	399.621		7.8736	864.68				7.448	364		7.448	451		7.448	354		7.448	680
8.0864	361.135		8.0864	818.182		8.0864	348.233		8.0864	438.138		8.0864	371.517		8.0864	715.135		8.0864	477.5		8.0864	381.94		8.0864	246.355		8.0864	530.626		8.0864	369.804		8.0864	858.29				7.6608	376.72		7.6608	447.04		7.6608	359.56		7.6608	647.8
8.2992	373.307		8.2992	728.355		8.2992	338.49		8.2992	447.301		8.2992	374.893		8.2992	631.515		8.2992	434.126		8.2992	387.19		8.2992	256.936		8.2992	529.952		8.2992	363.226		8.2992	842.904				7.8736	374.08		7.8736	455.56		7.8736	360.6		7.8736	629.04
8.512	387.84		8.512	625.88		8.512	343.76		8.512	469.1		8.512	355.12		8.512	597.32		8.512	405.68		8.512	459		8.512	282.42		8.512	562.78		8.512	348.54		8.512	704.02				8.0864	380.12		8.0864	465.36		8.0864	351.48		8.0864	639.28
8.7248	356.502		8.7248	574.141		8.7248	350.554		8.7248	458.472		8.7248	347.923		8.7248	570.547		8.7248	439.733		8.7248	683.432		8.7248	318.179		8.7248	481.069		8.7248	370.366		8.7248	719.219				8.2992	386.04		8.2992	461.76		8.2992	346.88		8.2992	603.24
8.9376	363.129		8.9376	637.652		8.9376	329.621		8.9376	447.509		8.9376	356.374		8.9376	578.6		8.9376	450.709		8.9376	705.016		8.9376	277.614		8.9376	456.403		8.9376	350.131		8.9376	764.79				8.512	390		8.512	467		8.512	355		8.512	571
9.1504	360.418		9.1504	665.299		9.1504	330.866		9.1504	438.813		9.1504	397.739		9.1504	625.307		9.1504	454.461		9.1504	666.293		9.1504	257.402		9.1504	458.422		9.1504	333.416		9.1504	772.587				8.7248	397.24		8.7248	467.96		8.7248	351.08		8.7248	560.12
9.3632	348.1		9.3632	873.083		9.3632	328.873		9.3632	422.311		9.3632	392.279		9.3632	701.45		9.3632	542.511		9.3632	434.657		9.3632	248.872		9.3632	462.619		9.3632	338.854		9.3632	994.934				8.9376	388.2		8.9376	438.72		8.9376	349.52		8.9376	544.6
9.576	349.12		9.576	993.56		9.576	335.92		9.576	443.28		9.576	352.56		9.576	722.84		9.576	528.76		9.576	501.12		9.576	276.4		9.576	515.84		9.576	354.2		9.576	780.96				9.1504	383.36		9.1504	432.44		9.1504	346		9.1504	534.52
9.7888	360.432		9.7888	834.698		9.7888	354.491		9.7888	535.194		9.7888	334.216		9.7888	649.786		9.7888	428.083		9.7888	565.518		9.7888	313.113		9.7888	554.829		9.7888	364.384		9.7888	618.296				9.3632	396.28		9.3632	432.08		9.3632	334.88		9.3632	552.92
10.0016	342.173		10.0016	847.602		10.0016	355.642		10.0016	684.968		10.0016	324.37		10.0016	582.496		10.0016	363.459		10.0016	508.474		10.0016	387.304		10.0016	517.672		10.0016	364.282		10.0016	602.538				9.576	402		9.576	404		9.576	334		9.576	568
10.2144	339.887		10.2144	723.43		10.2144	344.536		10.2144	939.321		10.2144	350.016		10.2144	541.303		10.2144	357.37		10.2144	416.646		10.2144	322.799		10.2144	490.169		10.2144	370.958		10.2144	702.575				9.7888	402.08		9.7888	431.16		9.7888	330.6		9.7888	558.92
10.4272	340.43		10.4272	603		10.4272	316.728		10.4272	668.224		10.4272	357.928		10.4272	510.89		10.4272	351.674		10.4272	537.045		10.4272	276.179		10.4272	515.526		10.4272	366.482		10.4272	684.971				10.0016	401.68		10.0016	453.88		10.0016	333.2		10.0016	517.6
10.64	341		10.64	641.5		10.64	303		10.64	388.5		10.64	365.5		10.64	524.5		10.64	326		10.64	497.5		10.64	261.5		10.64	530.5		10.64	369		10.64	648				10.2144	399.16		10.2144	446.56		10.2144	340		10.2144	466.08
																																						10.4272	392.04		10.4272	443		10.4272	345.2		10.4272	432.2
																																						10.64	401		10.64	450		10.64	357		10.64	429
Cell 25	Nucleus		Cell 25	Cytoplasm
Position (µM)	Fluorescence Intensity	Nuc Average	Position (µM)	Fluorescence Intensity	Cyto Average
0	255.5	259.595	0	405	493.018
0.2128	249.307		0.2128	420.302	Cyto:Nuc
0.4256	254.732		0.4256	458.106	1.89918																																	Cell 25	Nucleus		Cell 25	Cytoplasm
0.6384	250.216		0.6384	419.438																																		Position (µM)	Fluorescence Intensity	Nuc Average	Position (µM)	Fluorescence Intensity	Cyto Average
0.8512	254.394		0.8512	452.976																																		0	360.5	377.818	0	1050	859.524
1.064	260.28		1.064	488.4																																		0.2128	346.294		0.2128	1062.6	Cyto:Nuc
1.2768	270.608		1.2768	507.778																																		0.4256	343.838		0.4256	992.6	2.27497
1.4896	268.827		1.4896	482.203																																		0.6384	350.163		0.6384	981.4
1.7024	270.065		1.7024	499.634																																		0.8512	355.443		0.8512	914.2
1.9152	258.912		1.9152	544.035																																		1.064	368.64		1.064	986
2.128	253.7		2.128	580.92																																		1.2768	390.041		1.2768	1056.1
2.3408	255.555		2.3408	646.115																																		1.4896	407.36		1.4896	1021
2.5536	254.893		2.5536	576.619																																		1.7024	405.054		1.7024	1029.2
2.7664	253.274		2.7664	551.68																																		1.9152	408.586		1.9152	1009.2
2.9792	267.834		2.9792	554.243																																		2.128	405.76		2.128	965.5
3.192	278.12		3.192	639.4																																		2.3408	406.238		2.3408	973.4
3.4048	267.83		3.4048	544.338																																		2.5536	403.192		2.5536	994.1
3.6176	265.53		3.6176	497.75																																		2.7664	397.326		2.7664	960.4
3.8304	260.933		3.8304	521.648																																		2.9792	389.514		2.9792	956
4.0432	263.266		4.0432	558.466																																		3.192	387.32		3.192	948
4.256	270.72		4.256	627.16																																		3.4048	390.444		3.4048	940.3
4.4688	283.549		4.4688	612.848																																		3.6176	382.443		3.6176	895.4
4.6816	280.171		4.6816	627.992																																		3.8304	375.099		3.8304	842.7
4.8944	267.81		4.8944	573.594																																		4.0432	376.526		4.0432	822.8
5.1072	265.865		5.1072	539.135																																		4.256	367.54		4.256	807
5.32	264		5.32	473																																		4.4688	362.918		4.4688	819
5.5328	268.992		5.5328	463.653																																		4.6816	364.122		4.6816	775.3
5.7456	261.782		5.7456	491.125																																		4.8944	364.702		4.8944	796.2
5.9584	262.033		5.9584	498.476																																		5.1072	363.344		5.1072	757
6.1712	266.467		6.1712	528.544																																		5.32	370		5.32	864
6.384	257.4		6.384	546.8																																		5.5328	367.571		5.5328	814.4
6.5968	250.25		6.5968	597.803																																		5.7456	367.672		5.7456	785
6.8096	246.563		6.8096	618.827																																		5.9584	351.441		5.9584	784.7
7.0224	247.562		7.0224	545.208																																		6.1712	360.139		6.1712	791
7.2352	246.661		7.2352	561.116																																		6.384	381.5		6.384	805
7.448	244.6		7.448	555.44																																		6.5968	401.075		6.5968	805
7.6608	248.913		7.6608	460.556																																		6.8096	384.584		6.8096	804.5
7.8736	252.64		7.8736	454.573																																		7.0224	384.405		7.0224	784
8.0864	253.095		8.0864	447.43																																		7.2352	395.041		7.2352	808.2
8.2992	256.358		8.2992	410.52																																		7.448	410.84		7.448	787
8.512	254.12		8.512	398.88																																		7.6608	409.126		7.6608	845
8.7248	260.323		8.7248	351.605																																		7.8736	402.109		7.8736	792.6
8.9376	251.277		8.9376	326.974																																		8.0864	389.23		8.0864	774.8
9.1504	251.192		9.1504	315.981																																		8.2992	378.525		8.2992	800.8
9.3632	261.639		9.3632	319.125																																		8.512	373.46		8.512	771.5
9.576	257.92		9.576	346.12																																		8.7248	365.01		8.7248	757.6
9.7888	253.402		9.7888	381.399																																		8.9376	355.936		8.9376	739
10.0016	256.141		10.0016	389.936																																		9.1504	356.378		9.1504	723.2
10.2144	263.363		10.2144	411.925																																		9.3632	352.344		9.3632	723
10.4272	261.154		10.4272	426.107																																		9.576	363.76		9.576	781
																																						9.7888	373.114		9.7888	779.1
																																						10.0016	373.677		10.0016	752.8
																																						10.2144	378.17		10.2144	776.7
																																						10.4272	380.206		10.4272	823.4
																																						10.64	371		10.64	807
[truncated: 168 more columns]

## Sheet: Fig 2E
Exp 1	Bjab	Bjab Primed	HEK 293T	HEK 293T Primed	HepG2	HepG2 Primed	PC3	PC3 Primed	Ramos	Ramos Primed	U2OS	U2OS Primed
STAT1a/Actin	0.0487179	0.36338	0.0550926	0.14472	0.030038	0.287778	2.242	1.813	0.0223437	0.24292	0.292428	0.399491
STAT2/Actin	0.0321795	0.0802817	0.0546296	0.0850932	0.061597	0.0681481	0.641397	0.365837	0.0488281	0.0676991	0.0522193	0.0381679
STAT2 normalised	0.00564552	0.0140845	0.00958415	0.0149286	0.0108065	0.0119558	0.112526	0.064182	0.00856634	0.011877	0.00916128	0.00669613
Ratio STAT1a/STAT2	8.62948	25.8	5.74831	9.69416	2.77963	24.0701	19.9243	28.2478	2.60832	20.4529	31.92	59.66
Exp2	Bjab	Bjab Primed	Hek 293T	Hek 293T Primed	HepG2	HepG2 Primed	PC3	PC3 Primed	Ramos	Ramos P	U2OS	U2OS P
STAT1a/Actin	0.858553	1.10169	0.354167	0.329208	0.0221601	0.916667	0.783	0.788	0.126291	0.181935	0.446154	1.29252
STAT2/actin	0.440789	0.349153	0.301042	0.167822	0.048599	0.854167	0.195442	0.133244	0.33615	0.201935	0.146154	0.162585
STAT2/Normalised	0.0773315	0.0612548	0.0528143	0.0294424	0.00852614	0.149854	0.034288	0.0233761	0.0589737	0.0354273	0.025641	0.0285237
Ratio STAT1a/STAT2	11.1022	17.9854	6.70588	11.1814	2.59908	6.11707	22.836	33.7097	2.14148	5.13546	17.4	45.3138

## Sheet: Fig 5A
		Meas.Int.2	420nm	550	b-gal	Norm
A1	untreated	20358	0.93	0.045	0.885	23003.4	St2-Wt-YFP
A2		20784	1.025	0.045	0.98	21208.2
A3		20294	1.021	0.045	0.976	20793
A4		23578	1.116	0.046	1.07	22035.5
A5		22242	1.006	0.046	0.96	23168.8
A6		24273	1.047	0.046	1.001	24248.8
A7	stim.	59599	1.015	0.047	0.968	61569.2
A8		53694	0.976	0.046	0.93	57735.5
A9		64174	1.047	0.047	1	64174
A10		62495	0.988	0.046	0.942	66342.9
A11		63632	1.108	0.046	1.062	59917.1
A12		64232	0.975	0.045	0.93	69066.7
B1	untreated	14032	0.529	0.042	0.487	28813.1	St2-Mut-YFP
B2		16415	0.652	0.041	0.611	26865.8
B3		17628	0.666	0.042	0.624	28250
B4		15848	0.625	0.041	0.584	27137
B5		16261	0.62	0.042	0.578	28133.2
B6		16249	0.578	0.042	0.536	30315.3
B7	stim.	85558	0.606	0.042	0.564	151699
B8		88923	0.612	0.042	0.57	156005
B9		80266	0.592	0.042	0.55	145938
B10		84409	0.609	0.05	0.559	151000
B11		83993	0.597	0.042	0.555	151339
B12		81507	0.618	0.042	0.576	141505
C1	untreated	2949	0.144	0.04	0.104	28355.8	pEYFP
C2		2729	0.152	0.039	0.113	24150.4
C3		3195	0.146	0.039	0.107	29859.8
C4		2948	0.146	0.039	0.107	27551.4
C5		3093	0.137	0.038	0.099	31242.4
C6		2662	0.139	0.039	0.1	26620
C7	stim.	17812	0.133	0.039	0.094	189489
C8		20875	0.147	0.039	0.108	193287
C9		20449	0.143	0.039	0.104	196625
C10		20491	0.152	0.039	0.113	181336
C11		18895	0.15	0.039	0.111	170225
C12		14541	0.133	0.04	0.093	156355

## Sheet:  Fig 5B AND SFig 7A
WT macrophages - Unprimed		4h, 50U IFNg										Normalization				WT macrophages - Primed		4h, 50U IFNg										Normalization
20141127	Gene	run1	run2	run3		E		run1	run2	run3		run1	run2	run3		20141127	Gene	run1	run2	run3		E		run1	run2	run3		run1	run2	run3
	Cxcl1	4.8	5.2	9.4		2.1		35.2089	47.374	1068.71		63.7423	59.1842	59.1842			Cxcl1	5.2	5.2	0		2.1		47.374	47.374	1		92.3714	79.6331	1
	GAPDH	-0.8	-0.3	3.9				0.552363	0.80045	18.0574		1	1	1			GAPDH	-0.9	-0.7	0				0.512864	0.594903	1		1	1	1
	Cxcl10	8.9	9.2	13.9				737.483	921.335	30119.5		1335.14	1151.02	1667.99			Cxcl10	9.1	9.2	0				855.452	921.335	1		1667.99	1548.71	1
	Irg1	5.6	6.7	10.9				63.7423	144.168	3252.3		115.399	180.109	180.109			Irg1	6.2	6.2	0				99.4855	99.4855	1		193.98	167.23	1
	Cxcl9	13.3	14.2	15.1				19298.2	37628.2	73368.8		34937.5	47008.9	4063.09			Cxcl9	13.5	14.1	0				22385.2	34937.5	1		43647.3	58728	1
	Marco	2.4	2.4	7				5.93371	5.93371	180.109		10.7424	7.41297	9.97424			Marco	2.9	3.4	0				8.59876	12.4608	1		16.7661	20.9459	1
	Saa3	1.8	2.1	6.1				3.80185	4.74964	92.3714		6.88288	5.93371	5.11543			Saa3	2.1	2.5	0				4.74964	6.3907	1		9.261	10.7424	1
	Ccl4	2.4	3	6.9				5.93371	9.261	167.23		10.7424	11.5697	9.261			Ccl4	2.9	3	0				8.59876	9.261	1		16.7661	15.5672	1
	Il1b	2.3	3.1	7				5.5094	9.97424	180.109		9.97424	12.4608	9.97424			Il1b	2.7	3.3	0				7.41297	11.5697	1		14.454	19.4481	1
	Ido1	7.7	8.7	12.6				302.753	635.781	11480.6		548.105	794.28	635.781			Ido1	7.9	8.3	0				351.182	472.52	1		684.746	794.28	1
	Icam1	3	3.2	7.5				9.261	10.7424	261.003		16.7661	13.4205	14.454			Icam1	3.3	3.6	0				11.5697	14.454	1		22.5591	24.2965	1
	Irf1	5.9	6.8	10.8				79.6331	155.271	3019.73		144.168	193.98	167.23			Irf1	6.1	6.2	0				92.3714	99.4855	1		180.109	167.23	1
	Mx1	2.6	3.8	7.9				6.88288	16.7661	351.182		12.4608	20.9459	19.4481			Mx1	3.2	3.6	0				10.7424	14.454	1		20.9459	24.2965	1
	Socs1	5	6	10.8				40.841	85.7661	3019.73		73.9387	107.147	167.23			Socs1	5.9	6	0				79.6331	85.7661	1		155.271	144.168	1
	Isg15	4.2	4.6	8.8				22.5591	30.3535	684.746		40.841	37.9205	37.9205			Isg15	4.7	4.7	0				32.6912	32.6912	1		63.7423	54.9521	1
	Igtp	6.5	7.4	11.6				124.287	242.339	5466.93		225.009	302.753	302.753			Igtp	7.2	7.5	0				208.919	261.003	1		407.358	438.731	1
	Osa1 beta	3	3.4	7.5				9.261	12.4608	261.003		16.7661	15.5672	14.454			Osa1 beta	3.1	3.6	0				9.97424	14.454	1		19.4481	24.2965	1
	c-jun	0	0	0				1	1	1		1.8104	1.2493	0.055379			c-jun	0	0	0				1	1	1		1.94983	1.68095	1
S2neg macrophages - Unprimed																S2neg macrophages - Primed
20141127		4h, 50U IFNg										Normalization				20141127		4h, 50U IFNg										Normalization
	Gene	run1	run2	run3		E		run1	run2	run3		run1	run2	run3			Gene	run1	run2	run3		E		run1	run2	run3		run1	run2	run3
	Cxcl1	5.4	4.9	5.4		2.1		54.9521	37.9205	54.9521		92.3714	79.6331	92.3714			Cxcl1	5.4	5.3	0		2.1		54.9521	51.0226	1		144.168	124.287	1
	GAPDH	-0.7	-1	-0.7				0.594903	0.47619	0.594903		1	1	1			GAPDH	-1.3	-1.2	0				0.381167	0.410522	1		1	1	1
	Cxcl10	9.9	9.5	9.7				1548.71	1151.02	1335.14		2.1	1.2493	0.0443281			Cxcl10	9.5	9.7	0				1151.02	1335.14	1		1.56074	1.44914	1
	Irg1	6.5	6.1	6.4				124.287	92.3714	115.399		0.168529	0.100258	0.00383138			Irg1	6.3	6.3	0				107.147	107.147	1		0.145288	0.116296	1
	Cxcl9	14	13.9	14.3				32439.2	30119.5	40526.2		43.9864	32.6912	1.34551			Cxcl9	13.8	13.8	0				27965.7	27965.7	1		37.9205	30.3535	1
	Marco	3.4	3	3.1				12.4608	9.261	9.97424		0.0168964	0.0100517	0.000331155			Marco	3.3	3.2	0				11.5697	10.7424	1		0.0156882	0.0116596	1
	Saa3	2.9	2.8	3.1				8.59876	7.98388	9.97424		0.0116596	0.00866556	0.000331155			Saa3	2.9	2.9	0				8.59876	8.59876	1		0.0116596	0.00933294	1
	Ccl4	2.8	3	3.2				7.98388	9.261	10.7424		0.0108259	0.0100517	0.000356659			Ccl4	3	2.9	0				9.261	8.59876	1		0.0125576	0.00933294	1
	Il1b	3.2	2.8	3.2				10.7424	7.98388	10.7424		0.0145663	0.00866556	0.000356659			Il1b	3.2	3.1	0				10.7424	9.97424	1		0.0145663	0.0108259	1
	Ido1	8.7	8.7	8.9				635.781	635.781	737.483		0.862097	0.690066	0.0244852			Ido1	8.7	8.5	0				635.781	548.105	1		0.862097	0.594903	1
	Icam1	3.1	2.9	3.1				9.97424	8.59876	9.97424		0.0135247	0.00933294	0.000331155			Icam1	3.1	3.4	0				9.97424	12.4608	1		0.0135247	0.0135247	1
	Irf1	6.8	6.3	6.9				155.271	107.147	167.23		0.210542	0.116296	0.0055522			Irf1	6.4	6.7	0				115.399	144.168	1		0.156477	0.156477	1
	Mx1	3.7	3.8	3.9				15.5672	16.7661	18.0574		0.0211086	0.0181977	0.000599525			Mx1	3.7	3.9	0				15.5672	18.0574	1		0.0211086	0.0195992	1
	Socs1	5.6	5.9	5.9				63.7423	79.6331	79.6331		0.0864324	0.0864324	0.0026439			Socs1	5.7	5.7	0				68.6515	68.6515	1		0.093089	0.0745131	1
	Isg15	3.9	3.9	4.2				18.0574	18.0574	22.5591		0.0244852	0.0195992	0.000748985			Isg15	4	3.9	0				19.4481	18.0574	1		0.0263709	0.0195992	1
	Igtp	7.2	7.6	7.4				208.919	281.104	242.339		0.283287	0.305105	0.0080459			Igtp	7.2	7.4	0				208.919	242.339	1		0.283287	0.26303	1
	Osa1 beta	1.9	1.9	1.8				4.09465	4.09465	3.80185		0.0055522	0.00444426	0.000126225			Osa1 beta	1.4	1.3	0				2.82558	2.62352	1		0.00383138	0.00284753	1
	c-jun	0	0	0				1	1	1		0.00135596	0.00108538	3.3201e-05			c-jun	0	0	0				1	1	1		0.00135596	0.00108538	1

## Sheet: Fig 5C AND SFig 7C
	U6A	4h, 50U IFNg									Normalization
Gene	run1	run2			E		run1	run2			run1	run2
IRF1	5	5.6			1.81		19.4264	27.7332			31.2274	44.5803
GAPDH	-0.8	-0.8					0.622096	0.622096			1	1
Mx1	3.6	4.1					8.46531	11.3889			13.6077	18.3073
CXCL10	7.5	7.7					85.6228	96.4107			137.636	154.977
Ido1	6.9	7.2					59.9766	71.6615			96.4107	115.194
GBP1	5.3	5.6					23.2111	27.7332			37.3112	44.5803
Cxcl9	7.9	7.6					108.558	90.8567			174.503	146.049
Icam1	3	3.3					5.92974	7.08499			9.53188	11.3889
Ccl4	3.2	3.2					6.67685	6.67685			10.7328	10.7328
Cxcl1	2.2	2.4					3.68887	4.15364			5.92974	6.67685
Saa1 v1	2.6	2.1					4.67697	3.47636			7.51808	5.58815
Mx1	3.1	0					6.29222	1			10.1145	1.60747
Mx2	0	0					1	1			1.60747	1.60747
Bst2	0	0					1	1			1.60747	1.60747
ISG15	0	0					1	1			1.60747	1.60747
ISG56	0	0					1	1			1.60747	1.60747
IFG 6-16	0	0					1	1			1.60747	1.60747
TRAIL	0	0					1	1			1.60747	1.60747
Cxcl11	0	0					1	1			1.60747	1.60747
	U6A WT S2	4h, 50U iFNg										Normalization
Gene	Run1	Run2	Run3	Run4	Run5	E	run 1	run 2	run 3	run 4	run 5	run 1	run 2	run 3	run 4	run 5
IRF1	4	4.1	4	4.1	5.6	1.81	10.7328	11.3889	10.7328	11.3889	27.7332	16.2588	14.4395	16.2588	16.2588	35.1618
GAPDH	-0.7	-0.4	-0.7	-0.6	-0.4		0.660123	0.78873	0.660123	0.700475	0.78873	1	1	1	1	1
Mx1	2.8	2.6	2.8	2.6	4.1		5.26623	4.67697	5.26623	4.67697	11.3889	7.97765	5.92974	7.97765	6.67685	14.4395
CXCL10	5.9	6.8	5.9	6.8	7.7		33.1363	56.5216	33.1363	56.5216	96.4107	50.1971	71.6615	50.1971	80.6903	122.235
Ido1	6.2	6.2	6.2	6.2	7.2		39.592	39.592	39.592	39.592	71.6615	59.9766	50.1971	59.9766	56.5216	90.8567
GBP1	4.3	4.9	4.3	4.9	5.6		12.8238	18.3073	12.8238	18.3073	27.7332	19.4264	23.2111	19.4264	26.1356	35.1618
Cxcl9	6.3	6.4	6.3	6.9	8.4		42.0122	44.5803	42.0122	59.9766	146.049	63.6429	56.5216	63.6429	85.6228	185.17
Icam1	3.1	2.9	3.1	2.9	3.3		6.29222	5.58815	6.29222	5.58815	7.08499	9.53188	7.08499	9.53188	7.97765	8.98278
Ccl4	1.1	1.3	1.5	1	3.3		1.92064	2.16263	2.43511	1.81	7.08499	2.90952	2.74191	3.68887	2.58396	8.98278
Cxcl1	1.8	2.2	2.4	2.4	2.5		2.90952	3.68887	4.15364	4.15364	4.40754	4.40754	4.67697	6.29222	5.92974	5.58815
Saa1 v1	2.2	1.9	2.1	2.8	2.4		3.68887	3.08737	3.47636	5.26623	4.15364	5.58815	3.91436	5.26623	7.51808	5.26623
Mx1	0	0	0	0	0		1	1	1	1	1	1.51487	1.26786	1.51487	1.4276	1.26786
Mx2	0	0	0	0	0		1	1	1	1	1	1.51487	1.26786	1.51487	1.4276	1.26786
Bst2	0	0	0	0	0		1	1	1	1	1	1.51487	1.26786	1.51487	1.4276	1.26786
ISG15	0	0	0	0	0		1	1	1	1	1	1.51487	1.26786	1.51487	1.4276	1.26786
ISG56	0	0	0	0	0		1	1	1	1	1	1.51487	1.26786	1.51487	1.4276	1.26786
IFG 6-16	0	0	0	0	0		1	1	1	1	1	1.51487	1.26786	1.51487	1.4276	1.26786
TRAIL	0	0	0	0	0		1	1	1	1	1	1.51487	1.26786	1.51487	1.4276	1.26786
Cxcl11	0	0	0	0	0		1	1	1	1	1	1.51487	1.26786	1.51487	1.4276	1.26786
	U6A L82A S2	4h, 50U IFNg				E						Normalization
Gene	run 1	run 2	run 3			1.81	run 1	run 2	run 3			run 1	run 2	run 3
IRF1	5	5.6	5.3				19.4264	27.7332	23.2111			31.2274	39.592	33.1363
GAPDH	-0.8	-0.6	-0.6				0.622096	0.700475	0.700475			1	1	1
Mx1	3.2	3.7	3.4				6.67685	8.98278	7.51808			10.7328	12.8238	10.7328
CXCL10	7	7.2	7.6				63.6429	71.6615	90.8567			102.304	102.304	129.707
Ido1	6.9	6.6	7.2				59.9766	50.1971	71.6615			96.4107	71.6615	102.304
GBP1	5.2	4.7	5.3				21.874	16.2588	23.2111			35.1618	23.2111	33.1363
Cxcl9	7.5	7.9	8				85.6228	108.558	115.194			137.636	154.977	164.451
Icam1	3.6	3.1	3.4				8.46531	6.29222	7.51808			13.6077	8.98278	10.7328
Ccl4	3.6	3.9	3.2				8.46531	10.1145	6.67685			13.6077	14.4395	9.53188
Cxcl1	3	3.2	2.6				5.92974	6.67685	4.67697			9.53188	9.53188	6.67685
Saa1 v1	3.1	3	2				6.29222	5.92974	3.2761			10.1145	8.46531	4.67697
Mx1	0	0	0				1	1	1			1.60747	1.4276	1.4276
Mx2	0	0	0				1	1	1			1.60747	1.4276	1.4276
Bst2	0	0	0				1	1	1			1.60747	1.4276	1.4276
ISG15	0	0	0				1	1	1			1.60747	1.4276	1.4276
ISG56	0	0	0				1	1	1			1.60747	1.4276	1.4276
IFG 6-16	0	0	0				1	1	1			1.60747	1.4276	1.4276
TRAIL	0	0	0				1	1	1			1.60747	1.4276	1.4276
Cxcl11	0	0	0				1	1	1			1.60747	1.4276	1.4276

[truncated: 9 more sheets: Fig 5D, Fig 5E AND SFig 4A, Fig 6A, Fig 6E, Fig 6F, Fig 6G, Fig 7A+B, SFig 6, SFig 9B]
